# Supplementary material for: Single-cell transcriptomics unveil profiles and interplay of immune subsets in rare autoimmune childhood Sjögren’s disease
Source: Commun Biol. 2024 Apr 19;7:481. doi: 10.1038/s42003-024-06124-6 (PMC11031574; doi:10.1038/s42003-024-06124-6)
Supplement: Supplementary file 4 — Supplementary Data 1-20 [file 42003_2024_6124_MOESM4_ESM.zip]

Archive with 44 entries (43 files):
- Supplementary Data/
- __MACOSX/._Supplementary Data
- Supplementary Data/Supplemenatry Data 3. Myeloid cSjD-related DEGs.xlsx
- __MACOSX/Supplementary Data/._Supplemenatry Data 3. Myeloid cSjD-related DEGs.xlsx
- Supplementary Data/.DS_Store
- __MACOSX/Supplementary Data/._.DS_Store
- Supplementary Data/Supplementary Data 11. B DEGs.xlsx
- __MACOSX/Supplementary Data/._Supplementary Data 11. B DEGs.xlsx
- Supplementary Data/Supplementary Data 7. Treg cSjD- and SjD-specific DEGs.xlsx
- __MACOSX/Supplementary Data/._Supplementary Data 7. Treg cSjD- and SjD-specific DEGs.xlsx
- Supplementary Data/Supplementary Data 15. CD8 NK cSjD-related DEGs.xlsx
- __MACOSX/Supplementary Data/._Supplementary Data 15. CD8 NK cSjD-related DEGs.xlsx
- Supplementary Data/Supplementary Data 9. CD4 cSjD-related DEGs.xlsx
- __MACOSX/Supplementary Data/._Supplementary Data 9. CD4 cSjD-related DEGs.xlsx
- Supplementary Data/Supplementary Data 20. Source data.xlsx
- __MACOSX/Supplementary Data/._Supplementary Data 20. Source data.xlsx
- Supplementary Data/Supplementary Data 16 CD8 NK cSjD-specific DEGs.xlsx
- __MACOSX/Supplementary Data/._Supplementary Data 16 CD8 NK cSjD-specific DEGs.xlsx
- Supplementary Data/Supplemenatry Data 1. Doublet composition.xlsx
- __MACOSX/Supplementary Data/._Supplemenatry Data 1. Doublet composition.xlsx
- Supplementary Data/Supplementary Data 18. Recurrent parotitis DEGs.xlsx
- __MACOSX/Supplementary Data/._Supplementary Data 18. Recurrent parotitis DEGs.xlsx
- Supplementary Data/Supplementary Data 14. CD8 NK DEGs.xlsx
- __MACOSX/Supplementary Data/._Supplementary Data 14. CD8 NK DEGs.xlsx
- Supplementary Data/Supplemenatry Data 2. Myeloid cSjD DEGs.xlsx
- __MACOSX/Supplementary Data/._Supplemenatry Data 2. Myeloid cSjD DEGs.xlsx
- Supplementary Data/Supplementary Data 13. B cSjD-specific DEGs.xlsx
- __MACOSX/Supplementary Data/._Supplementary Data 13. B cSjD-specific DEGs.xlsx
- Supplementary Data/Supplementary Data 8. CD4 cSjD DEGs.xlsx
- __MACOSX/Supplementary Data/._Supplementary Data 8. CD4 cSjD DEGs.xlsx
- Supplementary Data/Supplemenatry Data 5. Myeloid Biopsy-related DEGs.xlsx
- __MACOSX/Supplementary Data/._Supplemenatry Data 5. Myeloid Biopsy-related DEGs.xlsx
- Supplementary Data/Supplementary Data 12. B cSjD-related DEGs.xlsx
- __MACOSX/Supplementary Data/._Supplementary Data 12. B cSjD-related DEGs.xlsx
- Supplementary Data/Supplemenatry Data 6. Myeloid adult SjD cluster markers.xlsx
- __MACOSX/Supplementary Data/._Supplemenatry Data 6. Myeloid adult SjD cluster markers.xlsx
- Supplementary Data/Supplementary Data 17. CD8 NK Biopsy-related DEGs.xlsx
- __MACOSX/Supplementary Data/._Supplementary Data 17. CD8 NK Biopsy-related DEGs.xlsx
- Supplementary Data/Supplementary Data 10. CD4 cSjD-specific DEGs.xlsx
- __MACOSX/Supplementary Data/._Supplementary Data 10. CD4 cSjD-specific DEGs.xlsx
- Supplementary Data/Supplemenatry Data 19. Library and Hashtag Statistics.xlsx
- __MACOSX/Supplementary Data/._Supplemenatry Data 19. Library and Hashtag Statistics.xlsx
- Supplementary Data/Supplemenatry Data 4. Myeloid cSjD-specific DEGs.xlsx
- __MACOSX/Supplementary Data/._Supplemenatry Data 4. Myeloid cSjD-specific DEGs.xlsx
