# Supplementary material for: Single-cell transcriptomics unveil profiles and interplay of immune subsets in rare autoimmune childhood Sjögren’s disease
Source: Commun Biol. 2024 Apr 19;7:481. doi: 10.1038/s42003-024-06124-6 (PMC11031574; doi:10.1038/s42003-024-06124-6)
Supplement: Supplementary file 4 — Supplementary Data 1-20 [file 42003_2024_6124_MOESM4_ESM.zip › Supplementary Data/Supplemenatry Data 3. Myeloid cSjD-related DEGs.xlsx]

## Sheet: Sheet1
Clusters	Genes	p_val	avg_log2FC	cSjD %	HC %	p_val_adj
0	TMEM176A	1.45408e-07	0.506342	0.472	0.226	0.00532209
0	C3AR1	1.79486e-05	-0.467998	0.094	0.235	0.656936
0	CRIP1	0.000699814	-0.6229	0.708	0.748	1
2	TMEM176B	3.7291e-07	0.806693	0.756	0.376	0.0136489
2	TMEM176A	0.00014853	0.485346	0.359	0.129	1
2	NINJ1	0.00165487	0.460762	0.748	0.565	1
2	TNFRSF1B	0.000162094	0.37254	1	0.965	1
2	DNASE1L1	0.000358088	0.364456	0.328	0.106	1
2	MAF1	0.0132495	-0.362977	0.374	0.494	1
2	ALDH2	0.00616439	-0.403217	0.145	0.282	1
3	ASAP1	0.00131865	0.532794	0.65	0.448	1
4	ISG15	0.00609235	0.778258	0.952	0.833	1
4	PSMB9	0.00123043	0.642753	0.952	0.667	1
4	PNPT1	0.000945233	0.636846	0.381	0.056	1
4	C5orf56	0.0005813	0.546915	0.286	0	1
4	CREBBP	0.00969011	0.518947	0.476	0.167	1
4	RNASEH2C	0.0422758	0.44118	0.643	0.389	1
4	VEZF1	0.00360622	0.43929	0.286	0.028	1
4	SMAD5	0.0283138	-0.417759	0.143	0.333	1
4	CD93	0.0295736	-0.476413	0.548	0.75	1
4	TRIOBP	0.0328095	-0.48702	0.286	0.5	1
4	SEC22B	0.0157471	-0.528626	0.238	0.472	1
5	DDX3X	0.00971767	0.891076	0.791	0.647	1
5	DUSP5	0.000589088	0.835324	0.674	0.265	1
5	NRDC	0.0120219	0.687659	0.721	0.559	1
5	SRSF7	0.00491819	0.638893	0.86	0.794	1
5	KDM1A	0.036542	0.566634	0.372	0.176	1
5	TMPO	0.0172069	0.507904	0.512	0.265	1
5	ANP32B	0.0301694	0.500435	0.814	0.559	1
5	PKN1	0.00232371	0.496108	0.349	0.059	1
5	KMT2E	0.0435843	0.467852	0.628	0.382	1
5	KIF5B	0.0224757	0.457098	0.767	0.618	1
5	ZDHHC14	0.0248691	0.39598	0.349	0.118	1
5	TADA3	0.0142415	0.381699	0.395	0.147	1
5	SMIM4	0.0162944	-0.3995	0.093	0.294	1
5	COX6C	0.0305094	-0.411078	0.814	0.882	1
5	RPL35	0.000255053	-0.417772	0.93	1	1
5	GAS5	0.0100686	-0.443232	0.558	0.794	1
5	SNRPB	0.00261693	-0.530255	0.674	0.882	1
5	MMP23B	0.00047854	-0.714444	0.14	0.529	1
