# Supplementary material for: Single-cell transcriptomics unveil profiles and interplay of immune subsets in rare autoimmune childhood Sjögren’s disease
Source: Commun Biol. 2024 Apr 19;7:481. doi: 10.1038/s42003-024-06124-6 (PMC11031574; doi:10.1038/s42003-024-06124-6)
Supplement: Supplementary file 4 — Supplementary Data 1-20 [file 42003_2024_6124_MOESM4_ESM.zip › Supplementary Data/Supplementary Data 11. B DEGs.xlsx]

## Sheet: Cluster 0
Genes	p_val	avg_log2FC	cSjD %	HC %	p_val_adj
FOS	3.01188e-55	2.56458	0.791	0.179	1.10238e-50
HLA-DQA2	3.29656e-62	2.50899	0.725	0.064	1.20657e-57
CD69	1.43841e-38	2.03638	0.738	0.242	5.26472e-34
DUSP1	5.17208e-39	1.88245	0.779	0.297	1.89303e-34
JUNB	2.46751e-22	1.52187	0.791	0.491	9.03133e-18
FOSB	4.33103e-28	1.39798	0.484	0.079	1.5852e-23
JUN	4.50213e-16	1.19752	0.824	0.606	1.64782e-11
HLA-C	1.1475e-25	0.862388	0.971	0.785	4.19995e-21
HIST1H4C	6.17973e-14	0.845691	0.611	0.309	2.26184e-09
JUND	6.06324e-18	0.810239	0.992	0.876	2.21921e-13
PPP1R15A	7.9555e-12	0.809136	0.434	0.173	2.91179e-07
SAT1	1.02989e-08	0.767862	0.582	0.336	0.000376949
CXCR4	7.84202e-17	0.76477	0.955	0.894	2.87026e-12
KLF6	5.68511e-09	0.661445	0.459	0.215	0.000208081
ZFP36	5.36923e-07	0.651842	0.484	0.27	0.0196519
BTG2	8.13415e-08	0.643118	0.594	0.397	0.00297718
TUBA1A	7.42446e-10	0.641276	0.734	0.479	2.71743e-05
TSC22D3	8.53039e-08	0.582071	0.844	0.648	0.00312221
IER2	8.37352e-06	0.558651	0.488	0.291	0.306479
RPL39L	8.66265e-08	0.540363	0.123	0.015	0.00317061
CNTNAP2	5.96718e-06	0.520067	0.316	0.152	0.218405
RASGEF1B	1.47296e-08	0.517239	0.18	0.036	0.00053912
SLC2A3	9.88807e-09	0.510244	0.176	0.033	0.000361913
MTRNR2L12	1.52051e-16	0.509606	0.984	0.973	5.56521e-12
AL662844.4	1.60602e-06	0.493244	0.217	0.076	0.0587821
EIF1	1.2393e-16	0.472193	1	0.994	4.53595e-12
SMIM14	2.19201e-05	0.46665	0.484	0.288	0.802297
CD83	7.80741e-05	0.463656	0.27	0.133	1
NR4A2	1.88542e-10	0.457197	0.135	0.006	6.90082e-06
SRSF7	7.47194e-07	0.443475	0.848	0.752	0.027348
HMGB2	1.8865e-05	0.43899	0.402	0.221	0.690477
IQGAP1	8.48881e-05	0.437694	0.443	0.267	1
HIST2H2AC	2.4197e-06	0.4359	0.176	0.052	0.0885635
SBDS	3.78001e-05	0.430852	0.258	0.118	1
KLF2	1.26502e-08	0.428489	0.975	0.942	0.000463011
TAF1D	0.000264883	0.42242	0.664	0.479	1
TSPYL2	3.48627e-06	0.417577	0.18	0.055	0.127601
BZW1	0.000138219	0.412182	0.443	0.261	1
LILRB1	6.66763e-05	0.412093	0.197	0.079	1
NFKBID	8.96431e-05	0.400757	0.18	0.07	1
SNHG8	0.000944843	0.397849	0.713	0.612	1
SH3GLB1	0.000973126	0.395508	0.311	0.185	1
USP15	7.81915e-05	0.39053	0.631	0.412	1
APLP2	0.000833542	0.388388	0.598	0.439	1
SNHG5	0.00261818	0.386624	0.525	0.376	1
CEBPZ	3.80057e-05	0.38633	0.348	0.182	1
IRF1	0.0123423	0.383657	0.484	0.352	1
HIST1H1C	0.00151423	0.383173	0.357	0.224	1
CD55	0.000623517	0.381053	0.611	0.418	1
DDX21	0.00356953	0.379049	0.406	0.267	1
GPR18	8.56782e-06	0.378896	0.193	0.067	0.313591
NEAT1	0.00020313	0.375099	0.328	0.182	1
BTG1	2.85996e-09	0.374854	0.996	0.991	0.000104677
FCRL1	4.14727e-05	0.373708	0.775	0.603	1
REL	0.000968021	0.368589	0.676	0.527	1
CCNL1	0.000769629	0.36518	0.582	0.424	1
IFI44L	2.66075e-06	0.363597	0.09	0.009	0.0973861
ZBTB10	0.000126821	0.362208	0.139	0.048	1
PAX8-AS1	1.28577e-06	0.36188	0.135	0.027	0.0470604
H3F3B	0.00010292	0.361775	0.947	0.903	1
CHMP1B	6.5858e-05	0.360026	0.217	0.091	1
HLA-DQA1	3.41383e-07	-0.367069	0.873	0.952	0.012495
HLA-DMA	2.38077e-07	-0.370429	0.848	0.906	0.00871386
SCIMP	0.00266937	-0.379282	0.189	0.282	1
AC243960.1	0.00371344	-0.380527	0.336	0.394	1
IFT57	0.000406437	-0.392589	0.365	0.467	1
NUBP2	0.000354701	-0.396582	0.09	0.185	1
TCL1B	0.0161985	-0.400162	0.066	0.121	1
NDUFB5	0.000251803	-0.405735	0.234	0.327	1
SESN1	4.94534e-05	-0.473542	0.102	0.218	1
GABPB1-AS1	7.4381e-05	-0.529115	0.439	0.527	1
RPS10	1.02099e-26	-0.7139	0.943	0.988	3.73691e-22

## Sheet: Cluster 1
Genes	p_val	avg_log2FC	cSjD %	HC %	p_val_adj
HLA-DQA2	2.73902e-74	3.18635	0.871	0.053	1.00251e-69
FOS	7.49979e-56	2.7747	0.867	0.24	2.745e-51
DUSP1	3.04061e-36	1.85247	0.821	0.346	1.11289e-31
CD69	2.11767e-20	1.46171	0.754	0.403	7.75087e-16
FOSB	3.70453e-23	1.25456	0.546	0.125	1.3559e-18
JUNB	9.37695e-20	1.23973	0.879	0.624	3.43206e-15
JUN	1.40529e-11	0.97919	0.825	0.624	5.14349e-07
HLA-C	1.02777e-30	0.974348	0.971	0.863	3.76174e-26
PPP1R15A	3.60829e-11	0.802088	0.433	0.156	1.32067e-06
ZFP36	3.30622e-07	0.73457	0.562	0.319	0.0121011
HIST1H4C	6.40843e-11	0.721977	0.613	0.297	2.34555e-06
JUND	3.00392e-17	0.719626	0.975	0.909	1.09946e-12
IER2	0.000387206	0.700011	0.504	0.357	1
PLCG2	4.87758e-10	0.692008	0.592	0.327	1.78524e-05
KLF6	1.52395e-08	0.684981	0.488	0.236	0.00055778
TUBA1A	4.54881e-07	0.683524	0.654	0.433	0.0166491
GPR18	1.02445e-09	0.683273	0.279	0.072	3.7496e-05
CD83	2.35833e-07	0.665332	0.333	0.133	0.00863173
CXCR4	3.40554e-11	0.617714	0.938	0.909	1.24646e-06
CCL4	8.98207e-06	0.572533	0.142	0.03	0.328753
BTG2	0.000241708	0.567719	0.592	0.437	1
NEAT1	5.93932e-05	0.560961	0.3	0.148	1
CNTNAP2	4.32017e-07	0.529844	0.2	0.049	0.0158122
HIST1H1D	2.0927e-06	0.517813	0.429	0.213	0.0765948
SLC2A3	1.44459e-08	0.507486	0.196	0.034	0.000528736
SNHG5	6.75586e-06	0.502971	0.583	0.35	0.247271
NR4A2	2.76308e-09	0.497155	0.138	0.004	0.000101132
BIRC3	2.52335e-05	0.495167	0.675	0.471	0.923571
GNAS	2.70395e-08	0.494485	0.938	0.73	0.000989672
TSC22D3	4.05025e-05	0.48153	0.8	0.643	1
HMGB2	0.000144041	0.46171	0.412	0.232	1
ZNF331	4.91391e-05	0.451641	0.188	0.065	1
TRIP12	1.28734e-06	0.450051	0.258	0.087	0.0471178
HIST1H1E	2.74554e-05	0.441115	0.412	0.224	1
PAXBP1	5.78869e-05	0.441104	0.242	0.103	1
MTRNR2L12	3.40608e-10	0.440447	0.996	0.954	1.24666e-05
HIST2H2AC	4.00911e-06	0.439737	0.167	0.042	0.146737
IQGAP1	0.000237019	0.432102	0.4	0.243	1
MTPN	9.80246e-05	0.425971	0.75	0.536	1
LILRB1	4.66493e-05	0.423376	0.288	0.133	1
SAT1	0.00305943	0.417777	0.583	0.418	1
RPL37A	2.37886e-13	0.410396	1	0.992	8.70688e-09
NFKBIA	0.00309635	0.408702	0.567	0.414	1
IRF1	0.000732603	0.406843	0.475	0.297	1
NSMCE3	0.00116098	0.406123	0.4	0.247	1
CD55	0.000925806	0.404784	0.446	0.289	1
H1FX	0.00760985	0.398092	0.471	0.354	1
ATAD2B	4.57109e-05	0.396874	0.225	0.087	1
EIF5	0.000707498	0.391987	0.504	0.335	1
DDX3X	6.30818e-05	0.391191	0.604	0.414	1
KMT2E-AS1	0.000178543	0.384598	0.204	0.084	1
UBE2N	6.21374e-05	0.383511	0.346	0.167	1
SQSTM1	0.000182816	0.382404	0.367	0.198	1
SNHG8	8.69453e-05	0.378306	0.758	0.616	1
AL662844.4	3.53659e-05	0.377872	0.171	0.053	1
BOD1L1	0.000426704	0.375972	0.658	0.471	1
KLF2	0.000442075	0.37462	0.958	0.943	1
CCDC91	0.000390021	0.372465	0.308	0.16	1
G3BP2	0.00010721	0.37008	0.321	0.16	1
H3F3B	1.5264e-06	0.369739	0.992	0.913	0.0558678
PAX8-AS1	4.30355e-06	0.366462	0.146	0.03	0.157514
CHMP1B	0.000226661	0.366418	0.221	0.099	1
UBC	2.08883e-05	0.365378	0.946	0.844	0.764532
RIOK3	0.000675039	0.364819	0.429	0.262	1
BCL7A	0.000675039	0.363548	0.433	0.259	1
ARHGAP30	0.000413309	0.363243	0.279	0.144	1
METAP2	1.94952e-05	0.360927	0.333	0.148	0.713544
2022-03-01	0.00447737	-0.394771	0.45	0.502	1
TCL1B	0.00257605	-0.39775	0.042	0.114	1
GAS5	0.000176565	-0.399159	0.608	0.65	1
TSTD1	1.1681e-05	-0.407676	0.625	0.7	0.427535
HLA-DRB1	1.05684e-08	-0.432356	1	0.996	0.000386816
GABPB1-AS1	0.00222108	-0.448772	0.379	0.464	1
STMN3	0.000301984	-0.450041	0.104	0.213	1
POMP	5.06725e-06	-0.452437	0.288	0.456	0.185466
CHI3L2	6.93589e-06	-0.462913	0.05	0.175	0.253861
TXNIP	8.61816e-16	-0.550589	0.975	0.992	3.15433e-11
IGLC1	0.0336848	-0.57319	0.417	0.293	1
HLA-DQA1	2.60753e-14	-0.632992	0.875	0.954	9.54381e-10
RPS10	2.87943e-26	-0.73012	0.954	0.992	1.0539e-21

## Sheet: Cluster 2
Genes	p_val	avg_log2FC	cSjD %	HC %	p_val_adj
FOS	1.18203e-33	2.80138	0.809	0.187	4.32635e-29
HLA-DQA2	1.01155e-32	2.55855	0.725	0.066	3.70238e-28
DUSP1	6.15749e-26	1.92129	0.847	0.386	2.2537e-21
CD69	1.14301e-12	1.63058	0.672	0.313	4.18352e-08
FOSB	3.84305e-17	1.49218	0.649	0.193	1.4066e-12
JUNB	2.12819e-14	1.25701	0.87	0.693	7.78938e-10
JUN	5.24059e-09	1.19162	0.771	0.554	0.000191811
KLF6	1.0281e-10	0.991273	0.679	0.337	3.76296e-06
PPP1R15A	4.29163e-11	0.971513	0.626	0.259	1.57078e-06
SLC2A3	2.40904e-11	0.94331	0.42	0.09	8.81733e-07
HIST1H4C	3.07066e-09	0.893037	0.664	0.38	0.000112389
NR4A1	4.98608e-09	0.770225	0.206	0.006	0.000182496
JUND	3.32114e-12	0.767493	0.977	0.904	1.21557e-07
CXCR4	4.14755e-07	0.735684	0.893	0.777	0.0151804
NR4A2	7.6086e-08	0.735093	0.221	0.024	0.00278482
HLA-C	8.33972e-18	0.715893	0.992	0.97	3.05242e-13
TUBA1A	6.11659e-05	0.681798	0.695	0.5	1
SAT1	0.00351572	0.642724	0.695	0.566	1
BTG2	2.02067e-05	0.622676	0.817	0.608	0.739584
ZFP36	0.000479559	0.615558	0.618	0.416	1
CD83	1.30945e-06	0.607481	0.321	0.096	0.0479272
ZNF331	7.91221e-05	0.586626	0.275	0.102	1
DUSP2	8.35585e-06	0.580084	0.221	0.048	0.305833
KLF2	9.51749e-07	0.571498	0.969	0.886	0.034835
FCER2	0.00124668	0.561598	0.496	0.313	1
MTRNR2L12	1.15325e-08	0.5548	1	0.988	0.000422102
GPR18	0.000548884	0.542898	0.275	0.12	1
IFI30	0.000115789	0.537627	0.55	0.301	1
FAM53B	7.40762e-06	0.533657	0.198	0.036	0.271126
PLCG2	0.000103083	0.53099	0.656	0.47	1
BORCS5	4.91501e-05	0.515513	0.244	0.072	1
SPTAN1	1.79876e-05	0.509442	0.374	0.157	0.658364
SNHG5	0.000364472	0.491371	0.58	0.367	1
LILRB1	0.000433549	0.490555	0.336	0.163	1
FCRL5	0.00366921	0.488088	0.412	0.253	1
HIST1H1E	0.00059503	0.479972	0.458	0.265	1
TSC22D3	0.000819786	0.461963	0.824	0.687	1
SNX29	0.000459572	0.458821	0.573	0.367	1
HIST1H1D	0.0041202	0.457004	0.42	0.265	1
MEF2C	0.00518471	0.456529	0.817	0.675	1
RGS2	0.00728125	0.450191	0.191	0.084	1
IRF9	0.00400244	0.445389	0.496	0.325	1
COQ7	0.00099241	0.444759	0.214	0.078	1
CFLAR	0.0471525	0.444038	0.321	0.217	1
BIRC6	0.00149502	0.443794	0.427	0.235	1
BCL7A	0.000885625	0.440538	0.405	0.211	1
AC020916.1	1.86378e-06	0.439835	0.13	0	0.0682163
SERTAD1	4.69668e-05	0.437543	0.176	0.036	1
KLF13	0.00113734	0.437359	0.527	0.349	1
IER2	0.0368602	0.436867	0.679	0.596	1
UBE2Q1	0.000314033	0.434778	0.145	0.03	1
SNHG8	0.000170419	0.433433	0.771	0.602	1
YPEL5	0.00238538	0.428682	0.435	0.253	1
ARHGAP25	0.000686253	0.427396	0.374	0.187	1
C1orf56	0.0286418	0.422179	0.267	0.169	1
BTG1	7.40194e-06	0.421965	0.992	0.976	0.270918
HIST2H2AC	0.000114022	0.41544	0.221	0.066	1
SOCS3	4.34309e-06	0.413885	0.137	0.006	0.158961
FNBP4	0.00120188	0.413438	0.603	0.416	1
RHOQ	0.00360881	0.41022	0.237	0.114	1
H3F3B	2.05687e-05	0.404436	1	0.964	0.752835
RPL37A	1.14328e-07	0.403221	0.992	1	0.00418453
ATXN7L3B	0.000428712	0.401779	0.389	0.193	1
SRPK2	0.0170399	0.399774	0.389	0.265	1
YME1L1	0.000608396	0.399333	0.382	0.193	1
TAF7	0.00405945	0.398079	0.58	0.422	1
CIR1	0.00257794	0.396214	0.397	0.235	1
EIF4G3	0.00123958	0.395207	0.29	0.133	1
CEP170	0.00166536	0.394452	0.29	0.139	1
PHIP	0.0198797	0.391593	0.359	0.235	1
SELENOS	0.000467456	0.391416	0.198	0.066	1
LRCH4	0.0185607	0.391305	0.176	0.084	1
SMARCC1	0.00693107	0.39	0.427	0.271	1
GRK6	0.00520623	0.389065	0.389	0.241	1
ZNF830	0.00503017	0.389001	0.344	0.199	1
ZFP91	0.00193738	0.388274	0.305	0.157	1
HSPA5	0.0486413	0.385303	0.336	0.229	1
RPL39L	0.00376067	0.384864	0.092	0.018	1
DDX42	0.000628017	0.384019	0.359	0.169	1
CD55	0.00921736	0.383191	0.527	0.386	1
TM9SF2	0.00588112	0.382792	0.366	0.217	1
PPP1R16B	0.000426568	0.381343	0.16	0.042	1
BAZ1A	0.0151947	0.379657	0.412	0.283	1
FCRL3	0.045837	0.378147	0.366	0.247	1
FCRL1	0.0395423	0.377206	0.588	0.476	1
BDP1	0.00701241	0.376581	0.557	0.373	1
RPL22L1	0.0154511	0.37602	0.695	0.572	1
TRIM56	0.0214177	0.375358	0.214	0.114	1
MORC3	0.0122385	0.374588	0.504	0.361	1
ERAP2	0.00272047	0.374459	0.252	0.114	1
YWHAE	0.00203371	0.374052	0.374	0.193	1
HERC2	0.0170979	0.373302	0.336	0.211	1
LPCAT1	0.00104824	0.373137	0.153	0.042	1
ODC1	0.0364902	0.37062	0.55	0.422	1
CSKMT	0.0195533	0.369586	0.214	0.114	1
OTUD1	0.000715359	0.369	0.221	0.078	1
REXO4	0.00202288	0.368941	0.275	0.127	1
CCNL1	0.0116766	0.367951	0.71	0.542	1
STK4	0.019728	0.366337	0.771	0.699	1
NFE2L2	0.000759861	0.363675	0.267	0.108	1
AKAP13	0.0359854	0.363622	0.595	0.494	1
TRANK1	0.00518467	0.363303	0.252	0.127	1
PIP5K1B	0.000426786	0.362993	0.206	0.066	1
FGD3	0.0198439	0.362233	0.237	0.133	1
MCUB	0.00638677	0.36176	0.397	0.253	1
ERGIC2	0.00105169	-0.368781	0.137	0.295	1
MZT2A	0.024135	-0.372286	0.382	0.488	1
NME4	0.00271136	-0.378146	0.107	0.247	1
GADD45GIP1	0.0140677	-0.384876	0.351	0.44	1
MARCKS	0.00602835	-0.387405	0.412	0.512	1
WBP2	0.000904071	-0.393484	0.122	0.277	1
ERV3-1	0.000221195	-0.398189	0.038	0.175	1
TIA1	0.00443654	-0.402125	0.099	0.217	1
ARL16	0.00167479	-0.41851	0.13	0.271	1
EVI2B	0.000121018	-0.423928	0.71	0.801	1
TNFRSF13B	0.01656	-0.458513	0.305	0.404	1
S100A6	0.000353992	-0.471097	0.573	0.735	1
JCHAIN	0.00574396	-0.507844	0.45	0.59	1
MRPL41	0.000139397	-0.518428	0.191	0.38	1
GABPB1-AS1	0.000250645	-0.53637	0.305	0.488	1
RPS10	2.25074e-15	-0.669312	0.947	1	8.23795e-11
TXNIP	1.2321e-10	-0.68699	0.954	0.976	4.50959e-06

## Sheet: Cluster 3
Genes	p_val	avg_log2FC	cSjD %	HC %	p_val_adj
HLA-DQA2	6.78866e-33	2.43241	0.721	0.093	2.48472e-28
FOS	1.08262e-29	2.32307	0.775	0.165	3.96249e-25
DUSP1	3.45945e-21	1.60763	0.82	0.387	1.26619e-16
JUN	2.16142e-07	1.30769	0.613	0.397	0.00791103
JUNB	3.85933e-14	1.21103	0.91	0.665	1.41255e-09
FOSB	1.09576e-14	1.17101	0.559	0.149	4.01061e-10
CXCR4	1.45015e-10	1.15516	0.766	0.552	5.30768e-06
CD69	1.06568e-12	1.06777	0.505	0.129	3.90049e-08
PPP1R15A	6.1357e-13	0.954454	0.73	0.366	2.24573e-08
HIST1H4C	1.074e-08	0.755088	0.712	0.371	0.000393095
JUND	6.93042e-12	0.705176	0.991	0.933	2.5366e-07
ZFP36	7.26559e-05	0.693752	0.631	0.454	1
SNHG5	4.2149e-07	0.669232	0.721	0.448	0.0154269
HLA-C	1.09819e-17	0.665898	1	0.985	4.01949e-13
TSC22D3	1.72996e-07	0.657265	0.928	0.732	0.00633182
NR4A2	8.05076e-10	0.637642	0.225	0.015	2.94666e-05
BTG2	2.97145e-06	0.610661	0.757	0.536	0.108758
CD83	1.64804e-07	0.537961	0.27	0.057	0.00603198
FCER2	0.00185947	0.537902	0.405	0.242	1
EPSTI1	4.03884e-06	0.537518	0.315	0.103	0.147825
MTRNR2L12	2.4811e-09	0.537017	1	0.985	9.08108e-05
H1FX	0.0168891	0.512916	0.315	0.211	1
ATP2B1-AS1	0.000114338	0.481527	0.486	0.278	1
KLF6	0.00013776	0.468332	0.703	0.51	1
IER2	0.0464514	0.467849	0.739	0.686	1
SELL	0.000741393	0.463531	0.748	0.593	1
SMCHD1	7.90013e-05	0.45276	0.856	0.686	1
BTG1	1.11931e-05	0.450322	0.973	0.948	0.409679
PHIP	6.59854e-05	0.449954	0.468	0.247	1
SLC2A3	1.81395e-05	0.448599	0.261	0.082	0.663923
KLF2	0.000156797	0.439889	0.982	0.943	1
HMGB2	0.00481476	0.437026	0.523	0.387	1
SAT1	0.0272776	0.436747	0.721	0.593	1
LBH	0.00223552	0.428452	0.676	0.526	1
PMAIP1	0.00346922	0.423625	0.261	0.129	1
HLA-DPB1	3.92456e-05	0.422089	1	1	1
SAMD9L	0.00690718	0.418883	0.36	0.222	1
MEF2C	0.00159602	0.414384	0.82	0.701	1
PNRC2	0.0097964	0.409947	0.622	0.464	1
CD24	0.000808595	0.408591	0.676	0.459	1
UBC	2.11486e-06	0.408397	0.991	0.964	0.0774058
RHOB	0.000206479	0.408028	0.198	0.062	1
XAF1	0.00203013	0.406941	0.342	0.18	1
PHF11	0.000389338	0.395754	0.441	0.222	1
ZNF22	0.000466924	0.395476	0.414	0.227	1
WAPL	0.000111144	0.394712	0.324	0.134	1
AL662844.4	0.000117499	0.39339	0.234	0.077	1
AREG	7.63119e-06	0.39284	0.117	0.005	0.279309
TSPAN3	0.000673678	0.391161	0.495	0.278	1
USP15	0.00108857	0.389625	0.64	0.428	1
TCF25	0.00722354	0.38694	0.631	0.469	1
IER5	0.00203405	0.384436	0.405	0.242	1
MCL1	0.00282433	0.382924	0.486	0.325	1
GRK6	3.02229e-05	0.382483	0.631	0.325	1
IGHG1	0.0354028	0.380485	0.55	0.443	1
PNRC1	8.61998e-05	0.380352	0.982	0.943	1
NOC3L	0.000396328	0.378729	0.378	0.186	1
DDX21	0.0290664	0.378657	0.514	0.381	1
RBBP6	0.00196007	0.377003	0.414	0.247	1
DMXL1	0.00715764	0.376804	0.333	0.201	1
ACBD3	0.00255664	0.37433	0.622	0.448	1
EIF4G2	0.028261	0.36735	0.685	0.577	1
HIST2H2AC	7.02732e-06	0.365728	0.225	0.052	0.257207
SEL1L3	0.027092	-0.366281	0.396	0.464	1
STMP1	0.000810971	-0.39018	0.333	0.485	1
GABPB1-AS1	0.00420724	-0.410416	0.288	0.433	1
CRIP2	0.0228608	-0.413976	0.099	0.186	1
LINC01781	0.0113947	-0.446402	0.495	0.619	1
RPS10	9.1043e-18	-0.747523	1	0.995	3.33227e-13

## Sheet: Cluster 4
Genes	p_val	avg_log2FC	cSjD %	HC %	p_val_adj
FOS	7.48422e-33	2.72463	0.911	0.371	2.7393e-28
HLA-DQA2	3.22486e-38	2.56233	0.808	0.069	1.18033e-33
DUSP1	5.77031e-22	1.89504	0.829	0.465	2.11199e-17
CD69	1.73723e-18	1.60306	0.808	0.39	6.35842e-14
FOSB	5.17077e-18	1.48687	0.63	0.176	1.89255e-13
JUNB	2.25665e-15	1.34195	0.932	0.723	8.25957e-11
KLF6	2.01442e-09	1.01486	0.514	0.195	7.37297e-05
HLA-C	4.94051e-22	1.01307	1	0.818	1.80827e-17
HIST1H4C	3.43196e-12	0.990139	0.685	0.283	1.25613e-07
JUND	2.32255e-13	0.906809	0.986	0.937	8.50075e-09
JUN	6.35104e-07	0.824101	0.788	0.623	0.0232454
SLC2A3	1.43529e-09	0.802546	0.342	0.069	5.25332e-05
NR4A2	8.97401e-08	0.745367	0.212	0.019	0.00328458
CXCR4	1.18798e-08	0.72446	0.952	0.918	0.000434813
TAGAP	1.16258e-06	0.697885	0.527	0.27	0.0425516
SAT1	0.000140761	0.694007	0.664	0.484	1
PPP1R15A	1.96145e-07	0.682022	0.562	0.233	0.00717911
ZFP36	6.18556e-05	0.670212	0.603	0.377	1
SNHG5	2.51889e-07	0.658925	0.61	0.264	0.0092194
TUBA1A	2.95733e-06	0.653532	0.795	0.56	0.108241
HERPUD1	0.000261356	0.639783	0.555	0.352	1
FCRL1	3.40417e-05	0.630537	0.726	0.553	1
YPEL5	0.000258365	0.617361	0.548	0.34	1
HIST2H2AC	4.91149e-08	0.614008	0.315	0.063	0.00179766
TSC22D3	0.00018074	0.610613	0.884	0.73	1
GADD45B	0.0136968	0.594916	0.349	0.239	1
NR4A1	7.76904e-07	0.572628	0.192	0.019	0.0284355
HIST1H1E	2.63234e-05	0.532244	0.425	0.195	0.963464
CEBPZ	8.20846e-05	0.519226	0.411	0.201	1
GPR18	0.000408278	0.515283	0.329	0.151	1
MYADM	0.000596431	0.509165	0.199	0.069	1
ALOX5	0.000173095	0.508254	0.452	0.252	1
ZFP91	0.000149642	0.50423	0.301	0.126	1
KLF3	0.00481006	0.498611	0.356	0.201	1
KDM5A	0.000408642	0.496598	0.37	0.182	1
RBBP6	0.00860475	0.49644	0.37	0.233	1
HIST1H1C	0.0010088	0.491982	0.486	0.302	1
EIF1	2.51876e-08	0.477834	0.993	0.987	0.00092189
IRF1	0.000196032	0.476276	0.548	0.314	1
TAF1D	0.00478177	0.474645	0.651	0.503	1
KDM6B	3.03635e-05	0.473833	0.151	0.019	1
ACBD3	0.00219431	0.473776	0.521	0.352	1
PLCG2	0.000396028	0.472695	0.623	0.396	1
AREG	0.00303635	0.470303	0.11	0.025	1
NSMCE3	0.00524272	0.467618	0.377	0.239	1
BTG2	1.10669e-05	0.466696	0.842	0.604	0.405058
H1FX	0.00349842	0.466412	0.589	0.447	1
MECP2	6.4564e-06	0.461673	0.301	0.088	0.236311
SGSM3	0.000208338	0.460113	0.342	0.157	1
CD55	0.000194386	0.455536	0.651	0.409	1
PCF11	0.00139541	0.449771	0.37	0.208	1
RO60	1.3751e-05	0.442314	0.26	0.069	0.503302
IFI44L	0.00759762	0.434239	0.11	0.031	1
CD83	0.00244705	0.434047	0.226	0.094	1
SMARCA5	0.00783102	0.43261	0.479	0.321	1
UTRN	0.000122293	0.430064	0.726	0.459	1
ENSA	0.00110784	0.426158	0.521	0.333	1
SOD2	0.00734438	0.425311	0.253	0.138	1
CDKN2D	0.00237789	0.42479	0.418	0.252	1
MKNK2	0.00441454	0.421964	0.438	0.264	1
SPTBN1	0.000390816	0.420449	0.384	0.182	1
RBM38	0.0025073	0.418489	0.363	0.201	1
DDX3X	0.00208216	0.418043	0.644	0.453	1
KHSRP	0.000775043	0.41665	0.151	0.038	1
IER2	0.000260771	0.415936	0.61	0.415	1
CBX3	0.00170766	0.408565	0.596	0.409	1
IL4R	0.0243374	0.40811	0.555	0.421	1
VPREB1	0.000349736	0.407981	0.11	0.013	1
SERTAD1	0.000176448	0.407813	0.199	0.057	1
NUCKS1	0.0165674	0.402336	0.521	0.384	1
SMCHD1	0.00165653	0.401758	0.829	0.711	1
TERF2IP	0.00221776	0.39364	0.514	0.308	1
TMEM263	0.000413642	0.393599	0.212	0.069	1
ILRUN	0.000316354	0.391345	0.185	0.05	1
SNHG8	0.000211333	0.390638	0.822	0.604	1
MTRNR2L12	1.95189e-06	0.390431	0.993	0.975	0.071441
CLK1	0.00534006	0.386905	0.329	0.182	1
VCPKMT	0.0016116	0.381906	0.185	0.063	1
ARF1	0.00362684	0.380635	0.521	0.327	1
FAM204A	0.00112763	0.380188	0.452	0.258	1
BTAF1	0.00212909	0.378633	0.233	0.101	1
CITED2	0.0031915	0.378521	0.178	0.069	1
UBTF	0.00557762	0.37849	0.411	0.252	1
SRSF10	0.00264012	0.374572	0.596	0.421	1
CELF2	0.00629069	0.370986	0.527	0.365	1
RPL7L1	0.00194647	0.370196	0.342	0.176	1
YME1L1	0.00192985	0.367018	0.363	0.189	1
RNF19A	0.00431199	0.366869	0.466	0.289	1
C2orf49	0.00228133	0.366854	0.219	0.088	1
MAF1	0.0112117	0.36528	0.432	0.277	1
SLC25A36	0.0024479	0.364103	0.219	0.094	1
NSRP1	0.0165585	0.364068	0.247	0.138	1
KLF2	0.00606202	0.362453	0.979	0.975	1
MT-ND4	1.79176e-07	-0.369092	1	1	0.00655801
TXLNG	0.00618395	-0.37451	0.048	0.138	1
SEL1L3	0.0291566	-0.379505	0.233	0.34	1
OSTC	0.00955054	-0.38568	0.342	0.44	1
GADD45GIP1	0.00131882	-0.392562	0.26	0.409	1
EIF2S3	0.00217191	-0.396483	0.651	0.698	1
FCGR2B	0.00319272	-0.40023	0.178	0.308	1
MRPL52	0.00479397	-0.406832	0.288	0.421	1
ARHGAP24	0.00881027	-0.423243	0.253	0.365	1
ERBIN	0.0175345	-0.424422	0.226	0.321	1
HLA-DOB	0.00846543	-0.433468	0.322	0.421	1
DUSP2	0.0366081	-0.434656	0.13	0.057	1
TSPAN33	0.00179136	-0.444977	0.151	0.289	1
2022-03-01	0.00105428	-0.475862	0.425	0.535	1
HLA-DQA1	1.56026e-06	-0.489206	0.877	0.95	0.0571072
STMN3	0.00355412	-0.538377	0.096	0.201	1
HOPX	0.000953665	-0.542992	0.041	0.151	1
TXNIP	3.30883e-10	-0.578166	0.993	1	1.21106e-05
HLA-DRB1	1.36219e-11	-0.586976	1	0.994	4.98576e-07
GABPB1-AS1	5.26109e-05	-0.664369	0.459	0.61	1
RPS10	4.37684e-21	-0.850277	0.966	0.981	1.60197e-16

## Sheet: Cluster 5
Genes	p_val	avg_log2FC	cSjD %	HC %	p_val_adj
FOS	7.32168e-30	2.76382	0.885	0.277	2.67981e-25
HLA-DQA2	2.61962e-32	2.6682	0.769	0.069	9.58807e-28
DUSP1	2.62853e-18	1.72347	0.827	0.384	9.62067e-14
CD69	4.50287e-15	1.66447	0.769	0.34	1.64809e-10
FOSB	1.31322e-15	1.41397	0.635	0.164	4.80653e-11
JUNB	5.41161e-13	1.29877	0.923	0.648	1.9807e-08
KLF6	1.91374e-09	1.06154	0.635	0.264	7.00449e-05
JUN	5.41708e-08	0.958225	0.865	0.736	0.00198271
HLA-C	3.16455e-15	0.938211	0.971	0.824	1.15826e-10
JUND	2.81503e-11	0.703924	0.99	0.962	1.03033e-06
CXCR4	1.23784e-09	0.673595	0.962	0.899	4.5306e-05
CNTNAP2	0.000164511	0.657492	0.317	0.119	1
ZNF331	7.57463e-05	0.655903	0.212	0.05	1
OTUD1	7.07206e-06	0.64355	0.308	0.088	0.258845
IQGAP1	4.64066e-05	0.640677	0.587	0.321	1
NSMCE3	0.000784457	0.626574	0.452	0.239	1
HERPUD1	0.00240804	0.612049	0.423	0.226	1
KLF2	1.52066e-09	0.611463	0.981	0.918	5.56576e-05
HIST1H4C	0.000185562	0.605334	0.567	0.333	1
NEAT1	0.000344037	0.602156	0.519	0.258	1
SLC2A3	1.56761e-07	0.592623	0.279	0.044	0.00573761
NR4A2	3.11365e-06	0.590708	0.212	0.031	0.113963
YPEL5	0.000180153	0.588567	0.471	0.233	1
DDIT3	3.39426e-05	0.586711	0.212	0.044	1
SNHG8	0.000932757	0.577345	0.75	0.541	1
AL662844.4	2.98332e-05	0.575563	0.25	0.063	1
HMGB2	0.00261248	0.564067	0.404	0.214	1
BTG2	0.000576111	0.562829	0.769	0.566	1
TSC22D3	3.62252e-05	0.559095	0.904	0.73	1
GPR18	0.000616302	0.554793	0.25	0.088	1
PPP1R15A	0.00487789	0.547913	0.442	0.264	1
MTRNR2L12	1.16015e-07	0.545413	0.99	0.994	0.00424626
BORCS5	0.000111565	0.543045	0.24	0.069	1
MKNK2	0.00115292	0.533565	0.433	0.226	1
BZW1	0.000431714	0.530885	0.462	0.233	1
IRF1	0.0319426	0.526121	0.529	0.346	1
EIF5B	0.00111281	0.525336	0.385	0.182	1
NKG7	0.0479548	0.518342	0.144	0.063	1
DOP1B	0.00397953	0.51006	0.298	0.138	1
IER2	0.0301752	0.503779	0.51	0.377	1
RALGAPA1	0.00125419	0.503476	0.25	0.094	1
CALCOCO1	0.000681	0.502811	0.279	0.107	1
R3HDM2	0.000832756	0.502378	0.462	0.239	1
CCL4	0.000304057	0.498492	0.115	0.013	1
TUBA1A	0.000784758	0.495728	0.731	0.547	1
CSNK1D	0.000295042	0.491106	0.298	0.107	1
REL	0.00147117	0.490563	0.731	0.503	1
NR4A1	9.98648e-07	0.483547	0.163	0.006	0.0365515
HIST2H2AC	2.46473e-05	0.482318	0.26	0.063	0.902117
IKZF3	0.000758928	0.478573	0.683	0.44	1
PLEKHF2	0.00676761	0.466166	0.606	0.384	1
RSRC2	0.00212666	0.46377	0.519	0.302	1
ARL4A	0.000588891	0.461475	0.365	0.157	1
AC091045.1	1.16336e-05	0.454157	0.154	0.013	0.425802
C22orf39	0.000846884	0.454008	0.26	0.094	1
DUSP2	2.24979e-05	0.45308	0.173	0.025	0.823447
TRIP12	0.0018502	0.447552	0.346	0.17	1
AREG	0.000167234	0.44693	0.087	0	1
UBE2E2	0.0058761	0.442282	0.24	0.107	1
CD83	0.0127161	0.441015	0.317	0.17	1
EIF1	1.91249e-07	0.436574	1	0.994	0.0069999
FCER2	0.00179197	0.436377	0.837	0.635	1
MTSS1	0.022201	0.431905	0.731	0.585	1
VCPKMT	0.00242187	0.431872	0.317	0.145	1
IFNGR2	0.000374518	0.430806	0.471	0.22	1
KLF13	0.00336304	0.427854	0.462	0.252	1
RPS20	0.00247426	0.423196	0.846	0.717	1
TUBA1B	0.0272898	0.42252	0.673	0.491	1
CCL3	0.000916435	0.421712	0.087	0.006	1
DDX3X	0.00523677	0.421583	0.74	0.503	1
CYTH1	0.00106907	0.421223	0.538	0.277	1
PKN1	0.00241343	0.420343	0.269	0.113	1
SFPQ	0.0113008	0.418963	0.721	0.585	1
GLYR1	0.00145134	0.417297	0.25	0.094	1
UBTF	0.0118341	0.41704	0.49	0.289	1
ZBTB7A	0.00626708	0.416833	0.26	0.119	1
CAPG	0.00161826	0.415681	0.346	0.151	1
DNAJA1	0.0109868	0.414501	0.51	0.308	1
AHCTF1	0.00282711	0.414403	0.192	0.069	1
PRKDC	0.0138943	0.413785	0.413	0.252	1
STK17B	0.0038801	0.413436	0.76	0.547	1
DSP	0.00117129	0.412277	0.231	0.082	1
LY6E	0.0164601	0.410666	0.471	0.283	1
TMEM123	0.0123223	0.40882	0.481	0.283	1
GNG7	0.00432725	0.407658	0.577	0.352	1
SYK	0.0140829	0.404671	0.337	0.195	1
PLCG2	0.0249576	0.40411	0.577	0.403	1
FBXL17	0.0018168	0.401102	0.183	0.057	1
PARP1	0.00795137	0.400495	0.558	0.352	1
NUMA1	0.00704363	0.399572	0.365	0.189	1
KDM5A	0.0189664	0.39837	0.452	0.277	1
ACTR2	0.00592717	0.395922	0.663	0.484	1
CENPC	0.0339678	0.395747	0.567	0.39	1
SERPINB9P1	0.00722854	0.393093	0.202	0.082	1
EMB	0.00119732	0.391311	0.413	0.195	1
BNIP2	0.00640573	0.390591	0.385	0.214	1
MBNL1	0.00564231	0.389458	0.846	0.73	1
SREK1IP1	0.0093641	0.386911	0.154	0.057	1
PRMT2	0.0454989	0.386372	0.413	0.277	1
ZNF24	0.00729811	0.385579	0.365	0.189	1
CEP63	0.000295412	0.385096	0.202	0.05	1
EHMT2	0.000461423	0.384735	0.24	0.075	1
GGCT	0.00177546	0.382713	0.192	0.063	1
DERL2	0.00209399	0.382212	0.25	0.094	1
S100A4	0.0139776	0.382001	0.356	0.201	1
SPEN	0.0248575	0.379642	0.337	0.201	1
YME1L1	0.0114311	0.379369	0.337	0.182	1
RPL37A	1.82059e-05	0.379016	0.99	0.981	0.666354
NAA38	0.0139949	0.376665	0.365	0.208	1
DDX5	0.000117416	0.375861	0.99	0.969	1
ARF5	0.0088329	0.375071	0.356	0.182	1
METTL16	0.016061	0.37377	0.173	0.075	1
FAM214A	0.0447915	0.371436	0.298	0.182	1
USP1	0.00251494	0.370228	0.327	0.145	1
COPA	0.0142154	0.369601	0.269	0.138	1
IGHV3-30	0.00239354	0.369547	0.106	0.019	1
MRPL23	0.0013848	0.368982	0.163	0.044	1
RELT	0.00148352	0.36867	0.163	0.044	1
RPS26	0.000340844	0.368652	1	0.868	1
AHCYL1	0.00603544	0.367553	0.202	0.082	1
ACSL3	0.0245313	0.367146	0.173	0.082	1
MYO1G	0.0108555	0.366622	0.288	0.145	1
PRKAR1A	0.00258641	0.365326	0.24	0.094	1
CCDC141	0.0310274	0.363954	0.231	0.132	1
EPB41	0.0155731	0.363044	0.596	0.365	1
PPA1	0.00441818	0.36292	0.298	0.138	1
BCAS2	0.00655368	0.362588	0.269	0.126	1
SPPL2B	0.00340265	0.360166	0.269	0.113	1
FAM174C	0.0339939	-0.363521	0.135	0.22	1
ZNF32	0.0154173	-0.366166	0.077	0.17	1
TRAK2	0.0329347	-0.36663	0.125	0.22	1
MRPL34	0.0178575	-0.368532	0.173	0.27	1
ARMCX6	0.00630167	-0.371344	0.019	0.107	1
GAS5	0.0346107	-0.375957	0.529	0.572	1
CCDC14	0.0165232	-0.37826	0.077	0.17	1
NUP42	0.0384688	-0.378272	0.125	0.208	1
PHB	0.0428934	-0.381324	0.125	0.208	1
ISG20	0.00152587	-0.384392	0.721	0.811	1
AKAP10	0.00378221	-0.394104	0.029	0.132	1
STAG3	0.0317776	-0.396454	0.048	0.126	1
CPNE1	0.020459	-0.400348	0.183	0.283	1
SP140	0.0032217	-0.406825	0.442	0.547	1
CCND3	0.0359181	-0.412002	0.221	0.302	1
LCN10	0.00276522	-0.415144	0.038	0.157	1
HNRNPM	0.0296232	-0.416317	0.385	0.447	1
HLA-DQA1	0.000278058	-0.426228	0.894	0.95	1
METTL8	0.00749444	-0.426251	0.096	0.214	1
CHI3L2	0.0023781	-0.428565	0.038	0.157	1
SEL1L3	0.0110135	-0.433927	0.337	0.44	1
AC093157.1	0.0346369	-0.43832	0.163	0.258	1
HLA-DRB1	0.000102851	-0.44097	1	1	1
PIK3AP1	0.00690443	-0.445577	0.154	0.277	1
UQCRQ	0.00775595	-0.448805	0.163	0.289	1
STMN3	0.0114893	-0.450556	0.087	0.195	1
SESN1	0.00907172	-0.460338	0.067	0.17	1
MRPS26	0.0071394	-0.461727	0.163	0.277	1
ABRACL	0.0257065	-0.47636	0.202	0.289	1
SDAD1	0.00165476	-0.483554	0.048	0.176	1
MZT2A	0.00177386	-0.490371	0.183	0.34	1
SMARCB1	0.00270407	-0.509105	0.173	0.302	1
PCDH9	0.0164948	-0.525602	0.346	0.447	1
TXNIP	6.08046e-10	-0.581561	0.99	0.994	2.22551e-05
GPX4	0.000768835	-0.615522	0.327	0.447	1
RPS10	1.40867e-14	-0.767018	0.933	0.987	5.15588e-10
GABPB1-AS1	2.14455e-07	-0.832752	0.433	0.698	0.00784926

## Sheet: Cluster 6
Genes	p_val	avg_log2FC	cSjD %	HC %	p_val_adj
FOS	7.09285e-15	3.16533	0.972	0.302	2.59606e-10
HLA-DQA2	1.70177e-10	2.34642	0.722	0.111	6.22865e-06
DUSP1	1.48319e-08	1.8195	0.833	0.46	0.000542864
JUNB	1.40784e-06	1.70511	0.944	0.762	0.0515284
NR4A2	1.05909e-06	1.47359	0.5	0.079	0.0387638
JUN	3.41969e-06	1.32116	0.917	0.524	0.125164
FOSB	7.82607e-07	1.22144	0.694	0.254	0.0286442
CD69	0.00253742	1.09669	0.583	0.302	1
NR4A1	2.64921e-05	0.959597	0.417	0.063	0.969637
ZFP36	5.85959e-05	0.940102	0.861	0.508	1
RGS2	0.00501213	0.910762	0.444	0.19	1
HIST1H4C	0.000946514	0.870605	0.667	0.444	1
CD83	0.00296503	0.850028	0.278	0.063	1
SLC2A3	0.000197782	0.808656	0.5	0.159	1
ARL4A	0.00100898	0.800785	0.528	0.206	1
SAT1	0.00168773	0.787157	0.944	0.873	1
GPR18	0.00785321	0.774827	0.611	0.365	1
GADD45B	0.00187432	0.774496	0.333	0.095	1
PPP1R15A	0.000131661	0.745294	0.806	0.476	1
NSMCE3	0.00526708	0.744637	0.528	0.27	1
DDX3X	0.000815707	0.735797	0.806	0.54	1
RGS1	0.000191079	0.72186	0.361	0.063	1
JUND	4.51359e-06	0.706983	1	1	0.165202
GPCPD1	0.00072591	0.690621	0.528	0.19	1
BORCS5	0.004606	0.686986	0.417	0.175	1
EIF2AK2	0.00107163	0.668875	0.611	0.27	1
IQGAP2	0.0263638	0.665525	0.389	0.206	1
EPSTI1	0.00150378	0.653087	0.417	0.159	1
DGKD	0.0197618	0.65086	0.583	0.349	1
ELOVL5	0.000928302	0.642797	0.639	0.317	1
KLF13	0.0164257	0.637235	0.556	0.413	1
HSPA5	0.00153548	0.636368	0.583	0.286	1
TP53I11	0.0161335	0.63507	0.222	0.063	1
NDUFA1	0.000570725	0.630333	0.889	0.587	1
LILRB1	0.029767	0.626283	0.5	0.317	1
KDM6B	0.000319201	0.621419	0.278	0.032	1
TAP2	0.0148041	0.614078	0.444	0.222	1
FCRL5	0.039267	0.613555	0.722	0.587	1
CLEC2B	0.0465396	0.612378	0.333	0.175	1
SNHG8	0.00730848	0.605186	0.806	0.603	1
RBBP7	0.00176044	0.604601	0.556	0.254	1
MCL1	0.00706827	0.60436	0.694	0.46	1
HMGN2	0.00401429	0.600245	0.861	0.651	1
MYCBP2	0.00125008	0.59903	0.944	0.651	1
HLA-C	3.5328e-06	0.591226	1	1	0.129304
DNAJB12	0.0051564	0.590548	0.444	0.19	1
BTG2	0.0300596	0.59031	0.889	0.746	1
MCPH1	0.0195225	0.588323	0.333	0.143	1
UBC	0.000187585	0.585958	1	0.968	1
FIP1L1	0.0188897	0.585083	0.444	0.222	1
PLXNC1	0.00129567	0.583482	0.417	0.143	1
FAM49A	0.0223497	0.583019	0.417	0.206	1
GAPVD1	0.00139225	0.578952	0.361	0.095	1
SLC38A1	0.0146153	0.571344	0.778	0.635	1
DUSP2	0.0397885	0.569699	0.361	0.175	1
DDX39A	0.00895491	0.56873	0.472	0.238	1
SGK1	0.00069588	0.563462	0.222	0.016	1
SAMD9L	0.00446128	0.560611	0.667	0.365	1
GOLGA3	0.003432	0.55525	0.417	0.159	1
SLFN5	3.66283e-05	0.551574	0.25	0	1
SLAMF1	0.00285116	0.550831	0.278	0.063	1
VPS13C	0.00878588	0.550329	0.833	0.571	1
AC087239.1	0.00135723	0.546257	0.278	0.048	1
XRN2	0.0160844	0.543181	0.639	0.381	1
BCL7A	0.0489529	0.540397	0.583	0.333	1
RUFY2	0.000859296	0.538155	0.25	0.032	1
TBX21	0.00915079	0.537524	0.222	0.048	1
GPS2	0.0077611	0.534655	0.639	0.349	1
SNHG15	0.000648587	0.531123	0.444	0.127	1
PPP4R3A	0.0138284	0.529251	0.556	0.333	1
PALM2-AKAP2	0.0108608	0.529215	0.556	0.286	1
GNLY	0.00668613	0.528726	0.306	0.095	1
PTPN4	0.000317026	0.528674	0.194	0	1
SEC31A	0.0112543	0.525974	0.444	0.238	1
IER2	0.0266386	0.521634	0.889	0.746	1
NCR3	0.00129609	0.516048	0.444	0.143	1
RHOB	0.036426	0.515928	0.389	0.175	1
TRAPPC10	0.00158372	0.514493	0.417	0.143	1
MYO9B	0.0141373	0.513317	0.528	0.286	1
TMEM9B	0.00817003	0.512724	0.389	0.175	1
AHCTF1	0.00564994	0.512519	0.306	0.095	1
ROMO1	0.0110377	0.505624	0.5	0.27	1
UBAC2	0.00494511	0.505449	0.389	0.159	1
ZC3H15	0.0153956	0.502117	0.611	0.413	1
RNF6	0.00694919	0.501118	0.278	0.079	1
ORAI2	0.00651626	0.500349	0.778	0.476	1
LFNG	0.0156418	0.498018	0.528	0.317	1
LRIF1	0.0185187	0.496272	0.278	0.095	1
ABCF1	0.00804674	0.492637	0.5	0.254	1
DTX3L	0.0102078	0.492149	0.389	0.175	1
NCL	0.0242709	0.490678	0.889	0.889	1
AL499604.1	0.0151875	0.489821	0.361	0.159	1
NCOA4	0.0199763	0.487703	0.472	0.222	1
IRF7	0.0352128	0.485501	0.444	0.254	1
YY1	0.0260547	0.485143	0.611	0.381	1
LMNB2	0.000317026	0.484979	0.194	0	1
SH3KBP1	0.00981834	0.483389	0.528	0.317	1
CCNH	0.0239525	0.480997	0.389	0.206	1
SLC35D1	0.00164764	0.48063	0.194	0.016	1
KIDINS220	0.0325699	0.479508	0.389	0.206	1
NEMF	0.0182854	0.477615	0.611	0.381	1
AC020916.1	0.0480771	0.476463	0.222	0.079	1
ITM2C	0.0406293	0.474239	0.5	0.286	1
MLXIP	0.00206323	0.472655	0.222	0.032	1
AREG	0.0026173	0.468919	0.139	0	1
SRSF2	0.00605684	0.467306	0.861	0.587	1
PRKACB	0.0159999	0.466925	0.528	0.317	1
DNAJB11	0.0436737	0.466824	0.306	0.143	1
SHMT2	0.0239236	0.466152	0.5	0.286	1
ELF2	0.00345593	0.465358	0.5	0.206	1
MTPN	0.00666049	0.462438	0.944	0.81	1
SMCHD1	0.0318183	0.462047	0.833	0.746	1
RRP1B	0.0283749	0.462044	0.25	0.095	1
KIAA0586	0.0263199	0.457252	0.361	0.159	1
GRK3	0.0434468	0.452994	0.528	0.333	1
LLPH	0.0408924	0.452241	0.389	0.206	1
TRBC2	0.0274413	0.450527	0.806	0.587	1
SEC62	0.0474937	0.449913	0.861	0.778	1
SCAF8	0.0383431	0.449885	0.278	0.127	1
OAZ2	0.000561542	0.44922	0.222	0.016	1
AC044849.1	0.0484833	0.448276	0.194	0.063	1
MX1	0.0374745	0.447732	0.611	0.397	1
RINL	0.0313137	0.445736	0.278	0.111	1
HECA	0.032194	0.445552	0.278	0.111	1
RPL7L1	0.0476968	0.443642	0.444	0.286	1
SIVA1	0.023429	0.442925	0.639	0.397	1
FDPS	0.0209431	0.441425	0.5	0.286	1
SECISBP2L	0.0155136	0.441215	0.417	0.19	1
NFKBIZ	0.00727631	0.440746	0.361	0.143	1
NAA50	0.0379435	0.439487	0.25	0.095	1
MRPL33	0.0160744	0.438927	0.611	0.381	1
KDM6A	0.00777285	0.43661	0.333	0.111	1
CEMIP2	0.0292407	0.436153	0.306	0.127	1
RNF213	0.0261402	0.436123	0.75	0.54	1
UPF1	0.016709	0.435835	0.222	0.063	1
BOD1L1	0.0368834	0.43384	0.833	0.667	1
CERS6	0.0167017	0.432369	0.167	0.032	1
STAT5B	0.0228772	0.429084	0.306	0.127	1
RASGRP3	0.00313868	0.428137	0.389	0.127	1
LY75	0.00486566	0.426647	0.361	0.111	1
KPNA3	0.00298912	0.426586	0.333	0.095	1
WNK1	0.0334954	0.426429	0.5	0.254	1
DPM1	0.00268195	0.425208	0.306	0.079	1
TBRG4	0.00192759	0.424935	0.194	0.016	1
AC007952.4	0.0064017	0.424599	0.25	0.063	1
PEA15	0.0292276	0.423289	0.25	0.095	1
ELOA	0.0459927	0.422909	0.278	0.127	1
THRAP3	0.0305427	0.422683	0.722	0.571	1
SLC25A32	0.00745178	0.421551	0.278	0.079	1
ITGB2	0.0193531	0.421112	0.75	0.476	1
HMGXB3	0.0203891	0.421014	0.278	0.111	1
GNAS	0.0127115	0.414939	1	0.889	1
ERAP2	0.0493734	0.413948	0.306	0.143	1
COA8	0.046703	0.413085	0.389	0.206	1
MOAP1	0.0101402	0.412655	0.278	0.079	1
TAF5	0.00182975	0.41265	0.194	0.016	1
PSMB2	0.0161816	0.410665	0.556	0.302	1
GPR65	0.0456889	0.409983	0.389	0.206	1
ACSL3	0.00637822	0.409726	0.389	0.143	1
RASGRP1	0.0339284	0.409362	0.306	0.143	1
ARHGDIA	0.0228293	0.409327	0.583	0.333	1
FDFT1	0.00605243	0.408035	0.611	0.349	1
VPS36	0.0263498	0.40462	0.583	0.444	1
PIM3	0.0296149	0.403342	0.278	0.111	1
EIF4H	0.0460634	0.402964	0.5	0.349	1
STK17B	0.0256665	0.400688	0.833	0.603	1
MCFD2	0.0296149	0.40035	0.278	0.111	1
AEBP1	0.0215028	0.397002	0.25	0.079	1
NUDT1	0.02541	0.395638	0.389	0.175	1
TRIB2	0.0046946	0.394875	0.278	0.063	1
AC079630.1	0.0449046	0.393659	0.167	0.048	1
PFKL	0.00676865	0.393569	0.389	0.143	1
AL662844.4	0.0222506	0.391577	0.306	0.127	1
GRK6	0.00677843	0.391555	0.583	0.302	1
TMEM33	0.00829764	0.391117	0.25	0.063	1
RBM19	0.0418792	0.388897	0.167	0.048	1
UTP6	0.0486883	0.388828	0.472	0.302	1
DCP2	0.0496399	0.388493	0.417	0.222	1
HIF1AN	0.00638079	0.384889	0.194	0.032	1
SH3TC1	0.00164764	0.383472	0.194	0.016	1
NSUN2	0.0413735	0.383035	0.194	0.063	1
XPO4	0.0189223	0.382368	0.25	0.079	1
MICAL1	0.0453415	0.381694	0.222	0.079	1
DNAJB1	0.00415929	0.380694	0.306	0.079	1
DBNL	0.0272838	0.380619	0.667	0.54	1
ADAR	0.0369507	0.379559	0.611	0.413	1
RBM8A	0.0131565	0.378908	0.639	0.349	1
FAM43A	0.0197671	0.376177	0.306	0.111	1
DDX60	0.000945406	0.375771	0.25	0.032	1
SIGLEC14	0.0358222	0.375768	0.111	0.016	1
EML3	0.00192759	0.375564	0.194	0.016	1
HSP90B1	0.0113655	0.375544	0.889	0.841	1
FGL2	0.03854	0.375184	0.306	0.143	1
PTOV1	0.0156377	0.374749	0.306	0.111	1
BCL2A1	0.0383913	0.374378	0.639	0.397	1
PTPN7	0.0441038	0.37335	0.194	0.063	1
ZFPM1	0.0234607	0.372941	0.306	0.111	1
PEX2	0.019286	0.371513	0.389	0.175	1
ZNF441	0.040063	0.371296	0.194	0.063	1
ANXA1	0.0174154	0.371048	0.167	0.032	1
SUCO	0.0177367	0.370771	0.25	0.079	1
PRKACA	0.0198136	0.366943	0.194	0.048	1
NBPF19	0.00553057	0.366746	0.167	0.016	1
DOT1L	0.0464852	0.366171	0.167	0.048	1
ZEB2-AS1	0.0205442	0.365735	0.167	0.032	1
TMEM109	0.0216055	0.365711	0.333	0.127	1
AMDHD2	0.00226447	0.36562	0.222	0.032	1
EBPL	0.0115566	0.365273	0.333	0.127	1
SERTAD2	0.0441038	0.363898	0.194	0.063	1
PLEKHF2	0.04679	0.362689	0.5	0.286	1
TRIP4	0.0161335	0.362677	0.222	0.063	1
OSTC	0.0459026	-0.364901	0.361	0.556	1
TRDMT1	0.0125329	-0.365222	0	0.159	1
DPYSL2	0.00846263	-0.36614	0	0.175	1
RPS18	0.00196775	-0.368754	1	1	1
NDUFA10	0.0448866	-0.374451	0.278	0.429	1
C12orf57	0.0185742	-0.374649	0.583	0.698	1
IL16	0.042194	-0.378705	0.222	0.413	1
ZFAND2A	0.0277658	-0.381653	0.028	0.175	1
SRP14	0.0114764	-0.382547	0.889	0.984	1
SETD3	0.00568951	-0.393732	0	0.19	1
ENTPD1	0.00936923	-0.396138	0.056	0.27	1
CEBPZOS	0.0153714	-0.399165	0.167	0.429	1
CARS	0.0125329	-0.400399	0	0.159	1
PFDN2	0.0395599	-0.405748	0.306	0.54	1
NUDT3	0.0240864	-0.406851	0.083	0.27	1
FAIM	0.0264539	-0.413737	0.056	0.238	1
ATP5F1B	0.0391294	-0.41389	0.361	0.556	1
RHOBTB2	0.0393648	-0.417401	0.083	0.238	1
STX18	0.0151069	-0.424593	0.056	0.238	1
SURF1	0.0228929	-0.432634	0.167	0.349	1
APPL1	0.0162386	-0.434968	0.25	0.444	1
PHB2	0.0276895	-0.437171	0.528	0.667	1
IPO9	0.012734	-0.43876	0.028	0.206	1
MYL6B	0.0123101	-0.440377	0.028	0.206	1
FOXP1	0.0469898	-0.442398	0.556	0.714	1
ZPR1	0.0100539	-0.446824	0.083	0.302	1
AP3B1	0.0303003	-0.447231	0.139	0.333	1
BLK	0.0411406	-0.44898	0.583	0.714	1
SIK3	0.0211661	-0.454532	0.111	0.302	1
ZNF860	0.00313868	-0.454897	0.056	0.317	1
CSNK1G3	0.0185101	-0.4571	0.139	0.349	1
EFHC1	0.00841026	-0.457769	0.028	0.222	1
CDK5RAP1	0.00841026	-0.459805	0.028	0.222	1
ATRAID	0.0201431	-0.463416	0.194	0.429	1
PTPMT1	0.0155745	-0.471899	0.056	0.238	1
CHCHD2	0.00853324	-0.472957	0.833	0.968	1
MXI1	0.0277316	-0.474347	0.111	0.317	1
ZNHIT6	0.0471841	-0.474563	0.083	0.238	1
TMED4	0.0284749	-0.476308	0.333	0.556	1
PPP1CA	0.0252463	-0.479713	0.472	0.651	1
SEL1L3	0.0395949	-0.484445	0.306	0.492	1
TOLLIP	0.00841026	-0.485817	0.028	0.222	1
SSR2	0.00604057	-0.485844	0.778	0.857	1
SF3B6	0.00815406	-0.491898	0.417	0.651	1
MRPL14	0.0228916	-0.492588	0.25	0.429	1
EAF2	0.0186487	-0.494305	0.361	0.556	1
ABLIM1	0.0105317	-0.495123	0.056	0.254	1
AP2S1	0.0160117	-0.504262	0.556	0.746	1
VPREB3	0.0181185	-0.510362	0.056	0.254	1
CCDC18-AS1	0.0164229	-0.523806	0.389	0.587	1
SRP19	0.0167838	-0.523908	0.306	0.556	1
ATXN1	0.00702673	-0.532078	0.028	0.238	1
FBXL15	0.0228772	-0.540878	0.083	0.254	1
OCIAD2	0.00917462	-0.542965	0.167	0.397	1
DDX52	0.00110215	-0.545075	0	0.254	1
CCS	0.0217538	-0.553404	0.25	0.444	1
LY86	0.00385007	-0.582615	0.361	0.667	1
RPS10	1.07882e-05	-0.596125	0.972	1	0.394858
NME4	0.00589495	-0.596333	0.056	0.286	1
RIC3	0.00643873	-0.607446	0.194	0.444	1
PTPRA	0.00384871	-0.610127	0.111	0.397	1
MRPS33	0.00353401	-0.624363	0.083	0.333	1
AIP	0.000768813	-0.640832	0.278	0.571	1
TAGLN2	0.0123809	-0.682056	0.583	0.778	1
CRIP1	0.0123319	-0.924538	0.972	0.921	1
TXNIP	4.20957e-05	-1.01336	0.861	0.984	1

## Sheet: Cluster 7
Genes	p_val	avg_log2FC	cSjD %	HC %	p_val_adj
JUN	0.00986171	3.13581	0.556	0	1
CD40	0.00350673	2.72358	0.667	0	1
KLHL5	0.0256037	2.45511	0.444	0	1
POLR2J3	0.0259684	2.29759	0.556	0.1	1
SEL1L3	0.0183538	2.29427	0.667	0.1	1
CDC5L	0.0256037	2.23247	0.444	0	1
PPIG	0.0256037	2.17523	0.444	0	1
ZNF207	0.0256037	2.12387	0.444	0	1
AP3B1	0.00986171	2.09603	0.556	0	1
PPP1R12A	0.00986171	2.08624	0.556	0	1
KLF6	0.0256037	2.05648	0.444	0	1
PTPRC	0.00851015	2.05036	0.889	0.3	1
PABPN1	0.0256037	2.03405	0.444	0	1
R3HDM2	0.0256037	2.0216	0.444	0	1
LINC01588	0.00986171	2.00005	0.556	0	1
PPHLN1	0.00986171	1.93948	0.556	0	1
TGOLN2	0.0259684	1.93807	0.556	0.1	1
LMBRD1	0.0259684	1.92444	0.556	0.1	1
TRAPPC10	0.0259684	1.88825	0.556	0.1	1
RAB1B	0.0256037	1.86028	0.444	0	1
C12orf75	0.0256037	1.81082	0.444	0	1
PIK3CA	0.0256037	1.80785	0.444	0	1
IFI30	0.0256037	1.79825	0.444	0	1
BANF1	0.00986171	1.79421	0.556	0	1
PTGES3	0.0424832	1.74223	0.556	0.1	1
TAPT1	0.0333603	1.73624	0.556	0.1	1
HNRNPH3	0.0424832	1.72711	0.556	0.1	1
SET	0.0221693	1.71977	0.778	0.3	1
EGLN2	0.0256037	1.69104	0.444	0	1
PNKP	0.0256037	1.67247	0.444	0	1
RABAC1	0.0256037	1.62091	0.444	0	1
ATP5ME	0.0256037	1.5596	0.444	0	1
EIF2AK3	0.0256037	1.55235	0.444	0	1
CHMP4A	0.0333603	1.5495	0.556	0.1	1
EIF4G2	0.0300273	1.50905	0.667	0.1	1
MBD4	0.0221693	1.46923	0.778	0.3	1
PNN	0.0461934	1.44793	0.778	0.4	1
CD24	0.0256037	1.4057	0.444	0	1
DCAF8	0.0256037	1.37878	0.444	0	1
TRAF3IP3	0.0305358	1.36729	0.778	0.2	1
PNISR	0.0381428	0.696383	0.889	0.5	1
RPL21	0.0453607	-0.593623	0.778	1	1
TPT1	0.0373364	-0.747518	0.889	1	1
MT-ND4	0.0199645	-0.878092	1	1	1
RPS6	0.0199645	-0.973966	0.889	1	1
BANK1	0.0403397	-1.1335	0.667	0.9	1
TXNIP	0.037253	-1.30536	0.778	1	1
GIGYF1	0.0451526	-1.39314	0	0.4	1
NT5C3A	0.0451526	-1.50295	0	0.4	1
TUBA4A	0.0451526	-1.58469	0	0.4	1
EXOSC8	0.0451526	-1.59652	0	0.4	1
TIA1	0.0449674	-1.59803	0	0.4	1
SP140	0.00847013	-1.66957	0.222	0.8	1
EIF3K	0.0138901	-1.70913	0.222	0.8	1
BCL7C	0.0204868	-1.71298	0	0.5	1
ERCC5	0.0451526	-1.73004	0	0.4	1
G3BP1	0.0451526	-1.7418	0	0.4	1
PURA	0.0451526	-1.75628	0	0.4	1
WBP2	0.0451526	-1.76227	0	0.4	1
ELF1	0.0425372	-1.777	0.111	0.6	1
DOCK10	0.0451526	-1.78793	0	0.4	1
PRDX5	0.0451526	-1.84736	0	0.4	1
IFT57	0.0451526	-1.85387	0	0.4	1
IFI16	0.0337906	-1.92723	0.111	0.6	1
ATP5F1D	0.0208199	-1.92814	0.111	0.6	1
HCST	0.0449674	-1.94377	0	0.4	1
COX6C	0.0451526	-1.94695	0	0.4	1
KDM7A	0.0451526	-2.00815	0	0.4	1
DOCK8	0.0451526	-2.01527	0	0.4	1
RNASET2	0.0204868	-2.06757	0	0.5	1
PLPP5	0.0217043	-2.08946	0.222	0.7	1
EIF3H	0.0204868	-2.1304	0	0.5	1
ZFP36	0.0451526	-2.15011	0	0.4	1
GCA	0.0204868	-2.34683	0	0.5	1

## Sheet: Cluster 8
Genes	p_val	avg_log2FC	cSjD %	HC %	p_val_adj
IGLC3	0.00397183	3.25169	0.818	0.2	1
FOS	0.000819595	2.47203	0.909	0.333	1
HLA-DQA2	0.00187174	2.05478	0.636	0.067	1
DUSP1	0.00250882	1.93151	0.909	0.333	1
IGLC2	0.00421087	1.85015	0.909	0.467	1
FYTTD1	0.000550847	1.62335	0.636	0	1
JUNB	0.0129756	1.56286	0.909	0.4	1
SNHG5	0.0026878	1.54994	0.727	0.2	1
SVBP	0.00350634	1.44919	0.636	0.067	1
CAP1	0.000774748	1.44305	0.727	0.067	1
CD83	0.00176248	1.41813	0.545	0	1
FOSB	0.00522975	1.40639	0.636	0.067	1
ANKRD49	0.00176248	1.39969	0.545	0	1
MAF1	0.00526011	1.34331	0.455	0	1
TSNAX	0.0147883	1.34063	0.364	0	1
ZNF22	0.0064512	1.32055	0.545	0.067	1
PIK3AP1	0.00176248	1.30272	0.545	0	1
ZC3H15	0.0202005	1.29231	0.636	0.133	1
GDI2	0.00174679	1.25748	0.909	0.333	1
THUMPD3-AS1	0.00522975	1.23181	0.636	0.067	1
PSAP	0.0334923	1.22481	0.545	0.133	1
TRIP12	0.00526011	1.1705	0.455	0	1
FCRL5	0.0202005	1.16968	0.636	0.133	1
QTRT2	0.0396609	1.16825	0.273	0	1
SNRPE	0.00526011	1.15881	0.455	0	1
COPS2	0.00956846	1.15319	0.545	0.067	1
CD69	0.040147	1.1458	0.727	0.333	1
IPO9	0.0396609	1.13998	0.273	0	1
KIF20B	0.00526011	1.13228	0.455	0	1
CCNB1IP1	0.0147883	1.1295	0.364	0	1
PYCARD	0.00522975	1.1239	0.636	0.067	1
ARHGAP4	0.00526011	1.12122	0.455	0	1
BTG2	0.00670895	1.11922	0.818	0.2	1
RTF1	0.0139646	1.1101	0.545	0.067	1
TARDBP	0.0285534	1.10876	0.545	0.133	1
REEP5	0.0376984	1.10831	0.545	0.2	1
PRKACB	0.0115827	1.09647	0.545	0.067	1
ARF5	0.0147883	1.09609	0.364	0	1
PRPF38B	0.0283858	1.09402	0.636	0.2	1
CBFB	0.00526011	1.09186	0.455	0	1
KMT2E-AS1	0.0293489	1.07746	0.455	0.067	1
R3HDM4	0.00224269	1.07704	0.727	0.067	1
AIMP1	0.0203769	1.07579	0.455	0.067	1
IFI44	0.00526011	1.07492	0.455	0	1
PLEKHM2	0.0147883	1.06893	0.364	0	1
PNN	0.00525349	1.06734	1	0.467	1
MFF	0.0147883	1.06388	0.364	0	1
EXOSC6	0.00787264	1.06015	0.545	0.067	1
BAZ2B	0.00526011	1.06012	0.455	0	1
ANKIB1	0.0396609	1.04813	0.273	0	1
DHRS7	0.0147883	1.04026	0.364	0	1
ILF2	0.00526011	1.0369	0.455	0	1
VAV3-AS1	0.0396609	1.03514	0.273	0	1
TTC37	0.00526011	1.01751	0.455	0	1
STAT6	0.034989	1.01006	0.455	0.067	1
ATF4	0.0147883	1.01003	0.364	0	1
ZNF638	0.0455869	1.00865	0.545	0.133	1
NIPA2	0.0293489	1.00207	0.455	0.067	1
JUND	0.0292449	1.00036	1	0.867	1
RNMT	0.0455869	0.997621	0.545	0.133	1
HERC1	0.0139646	0.99759	0.545	0.067	1
SMARCB1	0.00635144	0.995571	0.636	0.067	1
VAMP2	0.0150374	0.990891	0.909	0.267	1
HMGN2	0.0147717	0.989736	1	0.4	1
OXLD1	0.0396609	0.988295	0.273	0	1
TMEM165	0.0277813	0.977786	0.636	0.133	1
HSP90B1	0.0209583	0.977552	0.727	0.2	1
TMEM183A	0.0147883	0.977252	0.364	0	1
GEMIN6	0.00787264	0.976676	0.545	0.067	1
BOD1	0.00526011	0.976354	0.455	0	1
TM9SF3	0.00635144	0.974941	0.636	0.067	1
MAD1L1	0.0203769	0.97182	0.455	0.067	1
FNBP4	0.0130433	0.970532	1	0.267	1
LSM7	0.0348208	0.969997	0.909	0.4	1
ELK4	0.0329517	0.969128	0.636	0.2	1
RANGRF	0.0396609	0.965539	0.273	0	1
STAP1	0.0237294	0.964554	0.636	0.133	1
HIKESHI	0.0147883	0.963823	0.364	0	1
PTRHD1	0.00526011	0.961015	0.455	0	1
PPP2R2A	0.0293489	0.960722	0.455	0.067	1
GNB2	0.00526011	0.959344	0.455	0	1
ARIH1	0.0147883	0.959039	0.364	0	1
BRD2	0.0139646	0.958212	0.545	0.067	1
CCDC85B	0.0256884	0.957187	0.727	0.267	1
RNF149	0.0147883	0.949635	0.364	0	1
ISCA2	0.0147883	0.949635	0.364	0	1
UBAC2	0.0293489	0.94682	0.455	0.067	1
EIF4A1	0.0305285	0.944063	0.818	0.267	1
AC007381.1	0.0147883	0.94134	0.364	0	1
AFF4	0.0396609	0.94134	0.273	0	1
NUP58	0.0147883	0.941325	0.364	0	1
AC092821.3	0.0293489	0.93959	0.455	0.067	1
ANKRD13A	0.0396609	0.934388	0.273	0	1
HADHA	0.0129536	0.930319	0.818	0.2	1
SNRNP27	0.0293489	0.929896	0.455	0.067	1
HMCES	0.0147883	0.928674	0.364	0	1
MAP3K12	0.0147883	0.926822	0.364	0	1
NSD1	0.0144914	0.913046	0.636	0.133	1
SLA	0.0396609	0.910241	0.273	0	1
ARL1	0.0147883	0.909957	0.364	0	1
UBALD2	0.0237294	0.90819	0.636	0.133	1
USP14	0.0396609	0.904255	0.273	0	1
SRPRA	0.0396609	0.903385	0.273	0	1
ERO1B	0.0455869	0.902943	0.545	0.133	1
DUSP2	0.0147883	0.901701	0.364	0	1
AC108863.2	0.0147883	0.90059	0.364	0	1
FMNL3	0.0396609	0.89927	0.273	0	1
ITGB2-AS1	0.0396609	0.898816	0.273	0	1
YWHAE	0.0139646	0.892434	0.545	0.067	1
MOAP1	0.0147883	0.891586	0.364	0	1
BCL2L11	0.0396609	0.8855	0.273	0	1
DGKA	0.0396609	0.884611	0.273	0	1
BMS1	0.0396609	0.884451	0.273	0	1
RBM15	0.0396609	0.883861	0.273	0	1
DHX29	0.0147883	0.880704	0.364	0	1
ODC1	0.0458505	0.876579	0.727	0.333	1
IQGAP1	0.0391445	0.874888	0.545	0.133	1
RARS2	0.0147883	0.873461	0.364	0	1
CBLB	0.0147883	0.872528	0.364	0	1
NSFL1C	0.0415297	0.871693	0.455	0.067	1
ARPC3	0.00594688	0.871281	1	0.933	1
ZNF274	0.0396609	0.869178	0.273	0	1
WNK1	0.0396609	0.868297	0.273	0	1
SNX17	0.0147883	0.866557	0.364	0	1
COPS5	0.0147883	0.866483	0.364	0	1
CREBBP	0.0167689	0.866249	0.545	0.067	1
PHF5A	0.0147883	0.864699	0.364	0	1
PEPD	0.0147883	0.858578	0.364	0	1
METTL17	0.0147883	0.849819	0.364	0	1
CNPY2	0.0167689	0.849	0.545	0.067	1
KLF3	0.0391445	0.848822	0.545	0.133	1
CMPK1	0.0391445	0.847857	0.545	0.133	1
IDI1	0.0167689	0.845759	0.545	0.067	1
SLC12A2	0.0396609	0.841901	0.273	0	1
EBPL	0.0147883	0.840031	0.364	0	1
KDM2A	0.0147883	0.838683	0.364	0	1
TMEM14C	0.034989	0.835854	0.455	0.067	1
SQSTM1	0.0147883	0.83245	0.364	0	1
TRIAP1	0.0396609	0.827691	0.273	0	1
BRIX1	0.0147883	0.827135	0.364	0	1
METTL21A	0.0396609	0.826236	0.273	0	1
PSMB4	0.0277813	0.823483	0.636	0.133	1
SRP9	0.0381322	0.820942	0.636	0.2	1
COA4	0.0147883	0.820357	0.364	0	1
TSFM	0.0147883	0.820357	0.364	0	1
PRRC2B	0.0147883	0.817353	0.364	0	1
UBXN7	0.0147883	0.81498	0.364	0	1
LARGE1	0.0396609	0.814957	0.273	0	1
TINF2	0.0167689	0.809335	0.545	0.067	1
TRAPPC6A	0.0415297	0.809305	0.455	0.067	1
FAM200B	0.0147883	0.809097	0.364	0	1
CMIP	0.0396609	0.807736	0.273	0	1
SDCBP	0.0147883	0.807283	0.364	0	1
PARP10	0.0147883	0.795837	0.364	0	1
CISD1	0.0396609	0.795602	0.273	0	1
MTREX	0.0396609	0.795068	0.273	0	1
ZFAND3	0.0396609	0.795068	0.273	0	1
WIPI2	0.0147883	0.788472	0.364	0	1
SNHG16	0.0396609	0.786505	0.273	0	1
DARS	0.0415297	0.785797	0.455	0.067	1
LY86	0.0455869	0.778937	0.545	0.133	1
ZMAT1	0.0396609	0.778373	0.273	0	1
AC007384.1	0.0396609	0.775766	0.273	0	1
ABT1	0.0396609	0.772933	0.273	0	1
HEXD	0.0415297	0.771912	0.455	0.067	1
MYO1G	0.0167689	0.767983	0.545	0.067	1
ECD	0.0396609	0.767811	0.273	0	1
MYO5A	0.0396609	0.767811	0.273	0	1
HACL1	0.0396609	0.766868	0.273	0	1
MAPK1	0.0396609	0.766868	0.273	0	1
ZNF527	0.0396609	0.766388	0.273	0	1
PCMT1	0.0396609	0.757069	0.273	0	1
AP1B1	0.0396609	0.755488	0.273	0	1
CASC4	0.0396609	0.752572	0.273	0	1
DESI1	0.0396609	0.746481	0.273	0	1
SMIM27	0.0415297	0.745291	0.455	0.067	1
RAD23B	0.0415297	0.744665	0.455	0.067	1
MRFAP1	0.0396609	0.741397	0.273	0	1
MARK3	0.0396609	0.740391	0.273	0	1
NAA25	0.0396609	0.739971	0.273	0	1
ERP29	0.0255341	0.736934	0.909	0.867	1
IMP4	0.0396609	0.73035	0.273	0	1
VCP	0.0415297	0.729951	0.455	0.067	1
LCK	0.0415297	0.725303	0.455	0.067	1
TMEM50A	0.0396609	0.720795	0.273	0	1
UTP23	0.0396609	0.720749	0.273	0	1
ADA2	0.0396609	0.719775	0.273	0	1
MICU1	0.0396609	0.719348	0.273	0	1
ANAPC15	0.0396609	0.716808	0.273	0	1
KIAA1328	0.0396609	0.716808	0.273	0	1
STAU1	0.0396609	0.714574	0.273	0	1
CTDNEP1	0.0396609	0.711636	0.273	0	1
VPS16	0.0396609	0.711618	0.273	0	1
WRNIP1	0.0396609	0.711052	0.273	0	1
AL034397.3	0.0396609	0.706033	0.273	0	1
NAA10	0.0396609	0.704238	0.273	0	1
AC093010.2	0.0396609	0.703487	0.273	0	1
CIAPIN1	0.0396609	0.703258	0.273	0	1
TES	0.0415297	0.702963	0.455	0.067	1
RNF139	0.0396609	0.700312	0.273	0	1
MYCBP2	0.0215939	0.698636	1	0.333	1
HMGN4	0.0396609	0.696207	0.273	0	1
NIBAN3	0.0324163	0.694607	0.636	0.133	1
TMA7	0.0287215	0.692574	0.909	0.733	1
PIGQ	0.0396609	0.692543	0.273	0	1
RNPC3	0.0455869	0.690551	0.545	0.133	1
SOS1	0.0396609	0.690447	0.273	0	1
LINS1	0.0396609	0.690026	0.273	0	1
PRPF39	0.0396609	0.689542	0.273	0	1
DKC1	0.0396609	0.689542	0.273	0	1
MOCS2	0.0396609	0.684585	0.273	0	1
ZNF808	0.0396609	0.684585	0.273	0	1
LMF2	0.0396609	0.684115	0.273	0	1
CHMP4B	0.0396609	0.683654	0.273	0	1
HTRA2	0.0396609	0.683094	0.273	0	1
AASDHPPT	0.0396609	0.683094	0.273	0	1
FARSB	0.0396609	0.682678	0.273	0	1
RC3H2	0.0396609	0.680652	0.273	0	1
CCL5	0.0396609	0.680073	0.273	0	1
RNF144B	0.0396609	0.67513	0.273	0	1
ZNF146	0.0396609	0.67513	0.273	0	1
CCDC117	0.0396609	0.67513	0.273	0	1
PPIP5K2	0.0396609	0.672092	0.273	0	1
SMPD2	0.0396609	0.672092	0.273	0	1
BTN2A2	0.0415297	0.670578	0.455	0.067	1
QARS	0.0396609	0.665712	0.273	0	1
ORAI1	0.0396609	0.663148	0.273	0	1
TDG	0.0396609	0.662655	0.273	0	1
DDX49	0.0396609	0.662655	0.273	0	1
COG1	0.0396609	0.662563	0.273	0	1
KPNA6	0.0396609	0.661501	0.273	0	1
ATP6V1H	0.0396609	0.661501	0.273	0	1
MON1B	0.0396609	0.656674	0.273	0	1
AL121944.1	0.0396609	0.655662	0.273	0	1
FBRSL1	0.0396609	0.655073	0.273	0	1
MRPL40	0.0396609	0.655073	0.273	0	1
NFYB	0.0396609	0.654594	0.273	0	1
TBC1D22A	0.0396609	0.654594	0.273	0	1
FXR1	0.0376984	0.654441	0.636	0.133	1
GOLGA8B	0.0396609	0.654142	0.273	0	1
IFNAR2	0.0396609	0.654005	0.273	0	1
PDCD6	0.049713	0.653209	0.727	0.2	1
UBE2D1	0.0396609	0.653025	0.273	0	1
TXNDC11	0.0396609	0.653025	0.273	0	1
NUCB1	0.0396609	0.653025	0.273	0	1
AREG	0.0396609	0.652528	0.273	0	1
CAND1	0.0396609	0.652528	0.273	0	1
B3GALT6	0.0396609	0.652436	0.273	0	1
HIST2H2AC	0.0415297	0.649423	0.455	0.067	1
JOSD2	0.0396609	0.644893	0.273	0	1
HDAC7	0.0396609	0.643936	0.273	0	1
LDB1	0.0396609	0.640312	0.273	0	1
DBF4	0.0396609	0.635276	0.273	0	1
WDR34	0.0396609	0.633789	0.273	0	1
GPCPD1	0.0396609	0.62658	0.273	0	1
CWC22	0.0396609	0.622347	0.273	0	1
SRBD1	0.0396609	0.622253	0.273	0	1
PRKRIP1	0.0396609	0.622253	0.273	0	1
AC114760.2	0.0396609	0.620742	0.273	0	1
BSCL2	0.0396609	0.620742	0.273	0	1
RBM38	0.0396609	0.604727	0.273	0	1
CLK2	0.0396609	0.603103	0.273	0	1
EVI2A	0.0396609	0.601996	0.273	0	1
FCGRT	0.0396609	0.601996	0.273	0	1
HIST1H2AK	0.0396609	0.600475	0.273	0	1
YEATS4	0.0396609	0.600475	0.273	0	1
PARP14	0.0183648	0.597672	1	0.533	1
ARF3	0.0396609	0.594184	0.273	0	1
CTBS	0.0396609	0.593097	0.273	0	1
HNRNPAB	0.0415297	0.577022	0.455	0.067	1
IGHD	0.0429601	0.53103	1	1	1
FTH1	0.025635	0.506961	1	0.933	1
ZCCHC17	0.0415297	0.417124	0.455	0.067	1
MTRNR2L12	0.0223952	0.400426	1	1	1
CD52	0.0169682	0.398411	1	1	1
RPL17	0.0109875	-0.380913	1	1	1
RPL3	0.00309345	-0.434786	1	1	1
NACA	0.0195175	-0.462991	1	1	1
FAU	0.00594688	-0.478272	1	1	1
MT-ND4	0.0378942	-0.514338	1	1	1
MZT2B	0.0391674	-0.57473	0.727	0.8	1
RPS3	0.000186381	-0.609115	1	1	1
USF2	0.0458505	-0.706055	0.273	0.667	1
DDX17	0.0147159	-0.722471	0.909	1	1
ACBD3	0.0458403	-0.820274	0.455	0.667	1
RPS10	0.000122737	-0.827053	1	1	1
CLIC1	0.0391674	-0.837689	0.545	0.933	1
ATM	0.0404624	-0.856427	0.364	0.667	1
SNX3	0.0269157	-0.901041	0.364	0.733	1
TSTD1	0.0102347	-0.930089	0.545	0.867	1
ATP5IF1	0.0203043	-0.975547	0.364	0.733	1
LSM5	0.0471924	-0.991031	0.182	0.533	1
TSSC4	0.0417076	-0.992595	0	0.333	1
PNPLA2	0.0417076	-0.993759	0	0.333	1
TXNIP	0.00945919	-1.01271	1	1	1
ACAP2	0.0265119	-1.03301	0.273	0.667	1
PABPN1	0.0170778	-1.11299	0.273	0.667	1
SUSD6	0.0309384	-1.11454	0.091	0.467	1
DYNLRB1	0.0305957	-1.1993	0.182	0.533	1
PRDX2	0.0309384	-1.22602	0.091	0.467	1
JCHAIN	0.0324163	-1.24152	0.091	0.533	1
CYTIP	0.0309384	-1.26406	0.091	0.467	1
EBF1	0.0223602	-1.28513	0	0.4	1
TOP1	0.0354613	-1.305	0.182	0.533	1
PSMC6	0.0144914	-1.3059	0.091	0.533	1
RNASE6	0.0417076	-1.34809	0	0.333	1
CDV3	0.00642858	-1.46441	0.091	0.6	1
IGKC	0.00782774	-2.42588	0.545	0.8	1

## Sheet: Cluster 9
Genes	p_val	avg_log2FC	cSjD %	HC %	p_val_adj
IGHM	0.00974948	8.02595	0.529	0.083	1
IGKV4-1	0.0264311	3.0267	0.353	0	1
HIST1H4C	0.0482793	1.3856	0.706	0.417	1
RRBP1	0.0305733	1.34747	0.824	0.667	1
ISG15	0.0249804	1.25184	0.882	0.75	1
TSC22D3	0.00181521	1.24205	0.824	0.333	1
JUN	0.00826086	1.2241	0.941	0.667	1
HLA-C	0.00154305	1.11861	1	0.833	1
ADA2	0.00545869	1.10977	0.765	0.333	1
MT-ATP8	0.0121041	1.10441	0.765	0.5	1
FOS	0.0175141	1.10366	0.529	0.083	1
DAXX	0.0365146	1.04243	0.647	0.333	1
MTRNR2L12	0.0487819	1.04162	1	1	1
SP100	0.00570231	1.01547	0.824	0.5	1
TAPBP	0.00419427	1.00574	0.941	0.667	1
IRF4	0.0407809	1.00162	0.824	0.75	1
ATRX	0.0106972	1.00143	0.882	0.75	1
THOC2	0.0021165	0.97807	0.765	0.417	1
TUT4	0.0153603	0.974013	0.882	0.667	1
ELL2	0.0341757	0.968124	0.824	0.667	1
MT-CO1	0.0139876	0.965704	1	1	1
HLA-DQA2	0.00189169	0.963305	0.588	0	1
FOSB	0.0113292	0.961667	0.529	0.083	1
MDM4	0.00653855	0.95054	0.824	0.5	1
CD3E	0.0472549	0.94174	0.294	0	1
HERC2	0.0260795	0.937867	0.824	0.5	1
MT-CO3	0.028387	0.923519	1	1	1
BTG2	0.0408326	0.902109	0.765	0.583	1
MED13L	0.00178395	0.895074	0.824	0.5	1
SMCHD1	0.0187848	0.888563	0.941	0.75	1
OXR1	0.0148291	0.868124	0.706	0.333	1
SYNRG	0.00166913	0.867453	0.941	0.5	1
ANKRD12	0.0349847	0.864734	0.824	0.833	1
DDIT3	0.0264311	0.859796	0.353	0	1
MX1	0.0415196	0.859791	0.588	0.25	1
MT-ND3	0.0139876	0.85461	1	1	1
RPS20	0.0315342	0.848776	0.882	0.833	1
CITED2	0.00854915	0.84316	0.824	0.5	1
SEL1L3	0.00349357	0.832521	0.882	0.583	1
JAK1	0.0386412	0.82047	0.882	0.667	1
KANSL1	0.0187932	0.819903	0.706	0.25	1
JUND	0.00395411	0.816067	0.941	0.75	1
RALGPS2	0.0335501	0.814548	0.765	0.667	1
BRD2	0.00510726	0.809684	0.765	0.417	1
ARID1B	0.0458071	0.803533	0.647	0.333	1
MT-CYB	0.039489	0.797761	1	1	1
CD69	0.0202321	0.796012	0.471	0.083	1
IRF7	0.0176219	0.790675	0.765	0.5	1
SLTM	0.0197805	0.78824	0.941	0.667	1
ZFP36L2	0.0305606	0.785194	0.765	0.417	1
TPP2	0.0444061	0.771478	0.471	0.167	1
FAM107B	0.0482793	0.761303	0.706	0.417	1
FCRL5	0.046616	0.750531	0.588	0.25	1
MEF2C	0.0485042	0.745398	0.882	0.833	1
SYNGR2	0.0426724	0.742649	0.588	0.333	1
GOLGA8B	0.0151845	0.734786	0.529	0.083	1
CORO1B	0.0274937	0.732275	0.588	0.167	1
ZBTB20	0.0114275	0.724582	0.765	0.25	1
NUCB1	0.003102	0.723516	0.882	0.667	1
RPS26	0.0123542	0.722803	1	1	1
CUL1	0.0239248	0.712965	0.529	0.167	1
TENT5C	0.0123112	0.712675	0.941	0.833	1
NSD1	0.00510726	0.710393	0.765	0.417	1
MCL1	0.0266389	0.690993	0.941	0.75	1
MIA3	0.0142945	0.674058	0.882	0.417	1
HIST1H1E	0.012312	0.671145	0.765	0.333	1
POU2AF1	0.0101273	0.6587	0.941	0.75	1
ST6GAL1	0.0458071	0.648727	0.647	0.333	1
BDP1	0.0347159	0.642079	0.706	0.333	1
KMT2E-AS1	0.0202321	0.640593	0.471	0.083	1
SEC62	0.0316602	0.639161	0.941	0.833	1
IFI30	0.0388997	0.638699	0.706	0.333	1
UVRAG	0.0386725	0.637662	0.706	0.25	1
COBLL1	0.0342415	0.63673	0.765	0.417	1
PTK2B	0.00826967	0.635618	0.765	0.333	1
ERBIN	0.0396856	0.635084	0.765	0.5	1
XIAP	0.0398463	0.633816	0.529	0.167	1
AFTPH	0.016021	0.627803	0.647	0.25	1
TTC14	0.00480942	0.62411	0.706	0.25	1
GLG1	0.0346277	0.617666	0.706	0.417	1
ACIN1	0.0200126	0.598971	0.647	0.333	1
HNRNPU	0.0349847	0.592177	0.882	0.75	1
NKG7	0.0460113	0.587148	0.412	0.083	1
ARHGAP45	0.0398463	0.585932	0.529	0.167	1
BBX	0.0435042	0.581755	0.706	0.333	1
HPCAL1	0.0233283	0.579317	0.471	0.083	1
ANKRD36	0.0256066	0.578989	0.647	0.333	1
ZFX	0.0190335	0.576779	0.765	0.417	1
CHD8	0.0460113	0.572586	0.412	0.083	1
RELB	0.00272613	0.568385	0.647	0.083	1
KLF13	0.0393919	0.566678	0.941	0.833	1
S100PBP	0.0234905	0.565936	0.647	0.25	1
CCDC88A	0.0264311	0.564591	0.353	0	1
TMX4	0.00386446	0.558455	0.529	0	1
NT5C	0.0472308	0.555751	0.882	0.583	1
IPO7	0.0143895	0.553033	0.412	0	1
RANBP2	0.00662783	0.548215	0.765	0.25	1
SAMD12	0.00715157	0.548132	0.588	0.083	1
SCYL1	0.0186201	0.541645	0.588	0.167	1
ZBP1	0.0460328	0.540543	0.941	0.75	1
ERGIC3	0.00739412	0.539012	0.706	0.25	1
C12orf45	0.0241978	0.536252	0.588	0.167	1
LMBRD1	0.0305606	0.528497	0.824	0.333	1
CASP4	0.0492307	0.526504	0.765	0.5	1
SON	0.0438243	0.525582	0.941	0.833	1
HADH	0.0352032	0.524899	0.471	0.083	1
CTSB	0.0233283	0.522098	0.471	0.083	1
SMC3	0.0327508	0.521034	0.824	0.5	1
HLA-DRB5	0.0351967	0.518334	0.529	0.167	1
KPNA4	0.0128932	0.516522	0.588	0.083	1
TBC1D22A	0.00597131	0.505503	0.647	0.083	1
CUL4B	0.0202321	0.504398	0.471	0.083	1
SRP68	0.0435042	0.500219	0.706	0.333	1
PEX1	0.00386446	0.498818	0.529	0	1
CYLD	0.0267438	0.497915	0.824	0.417	1
VAMP2	0.0142945	0.497197	0.824	0.5	1
EIF3J	0.0199762	0.493923	0.824	0.583	1
KLF6	0.0352032	0.491791	0.471	0.083	1
GPRIN3	0.0241978	0.489596	0.588	0.167	1
FCHSD2	0.0216018	0.479725	0.706	0.333	1
FCGRT	0.00964777	0.479393	0.588	0.083	1
PRPF6	0.0409379	0.475783	0.647	0.333	1
MAP3K8	0.0472549	0.475291	0.294	0	1
CREBL2	0.0402187	0.470915	0.412	0.083	1
KIAA0040	0.0485609	0.464515	0.706	0.333	1
FGFR1OP2	0.0260795	0.462039	0.824	0.5	1
TMEM242	0.0460113	0.461123	0.412	0.083	1
DSTYK	0.0472549	0.455985	0.294	0	1
PRDM2	0.046616	0.454497	0.588	0.25	1
EIF4E3	0.0352032	0.454178	0.471	0.083	1
SP110	0.0448259	0.453346	0.529	0.25	1
FOXN3	0.0283393	0.449993	0.824	0.583	1
CNOT4	0.0216018	0.449566	0.706	0.333	1
TET2	0.0151845	0.446871	0.529	0.083	1
SYNE2	0.0143895	0.445615	0.412	0	1
TRIM56	0.0143895	0.442886	0.412	0	1
CASP10	0.0274908	0.442487	0.706	0.333	1
ZNF24	0.00386446	0.441049	0.529	0	1
LRCH3	0.0143895	0.436402	0.412	0	1
PCNP	0.0259135	0.43456	0.765	0.333	1
CNOT10	0.0307716	0.431388	0.471	0.083	1
KAT6A	0.0307716	0.428818	0.471	0.083	1
UTP20	0.0472549	0.42511	0.294	0	1
MLLT6	0.0472549	0.422106	0.294	0	1
RPP38	0.0460113	0.42179	0.412	0.083	1
PRRC2B	0.0143895	0.421717	0.412	0	1
KLHL6	0.021154	0.4215	0.647	0.167	1
CDK5RAP2	0.0143895	0.420973	0.412	0	1
DPP8	0.0472549	0.414542	0.294	0	1
ARMC8	0.0143895	0.411749	0.412	0	1
MRPS14	0.0380242	0.411196	0.647	0.25	1
NBR1	0.0151845	0.407988	0.529	0.083	1
ARID4A	0.0143895	0.406674	0.412	0	1
MAGEF1	0.00386446	0.405765	0.529	0	1
PARN	0.046616	0.404733	0.588	0.25	1
QKI	0.0311698	0.40172	0.588	0.167	1
STX7	0.0274937	0.399528	0.588	0.167	1
RALGAPB	0.0264311	0.389645	0.353	0	1
SNRPC	0.0477923	0.387907	0.647	0.25	1
HERC5	0.0472549	0.387164	0.294	0	1
NUDT16	0.0401684	0.380559	0.471	0.083	1
LARP4B	0.0185848	0.376278	0.647	0.167	1
EXOC5	0.0444061	0.369203	0.471	0.167	1
XPC	0.0264311	0.360966	0.353	0	1
RPA3	0.0241978	-0.364344	0.235	0.667	1
GNB1	0.0423602	-0.366457	0.235	0.583	1
ALDOA	0.000502498	-0.378122	0	0.583	1
HSPA14.1	0.0144879	-0.378329	0.118	0.5	1
LZIC	0.0160662	-0.378522	0.059	0.417	1
EED	0.0493556	-0.380543	0.294	0.667	1
ARL1	0.0493556	-0.383352	0.294	0.667	1
ZNF688	0.0228271	-0.388494	0.118	0.5	1
FTH1	0.0354365	-0.390258	1	1	1
MCUR1	0.02266	-0.411762	0.412	0.667	1
SH3BGRL3	0.0253221	-0.431097	0.882	1	1
IAH1	0.00232722	-0.436703	0.118	0.75	1
FBXO7	0.00390972	-0.437217	0.294	0.75	1
TMEM126A	0.0081705	-0.438639	0.294	0.667	1
CHCHD3	0.0148524	-0.439129	0.235	0.583	1
RNF13	0.0241978	-0.439947	0.235	0.667	1
ERO1A	0.0485609	-0.440281	0.412	0.75	1
EXOSC7	0.0308012	-0.440444	0.294	0.667	1
SERF2	0.0487819	-0.453681	1	1	1
GTF2H5	0.0069378	-0.456804	0.235	0.667	1
HLA-B	0.0439283	-0.45758	1	1	1
DYNLT1	0.0493556	-0.457988	0.294	0.667	1
OAT	0.0460113	-0.458633	0.118	0.5	1
ADA	0.00454451	-0.464121	0.294	0.75	1
GGCT	0.00379672	-0.468106	0.059	0.583	1
C12orf75	0.0305606	-0.520603	0.412	0.917	1
PDCD6IP	0.0230001	-0.530357	0.412	0.833	1
TMEM106C	0.0264112	-0.531579	0.118	0.5	1
COX5A	0.0438243	-0.538406	0.882	0.917	1
MTLN	0.000404664	-0.540737	0.059	0.667	1
TXNL1	0.0365977	-0.541784	0.706	0.917	1
APRT	0.0315342	-0.54522	0.765	1	1
ZNF331	0.0362843	-0.545225	0	0.25	1
ZFYVE21	0.0362843	-0.547263	0	0.25	1
TDRD3	0.0362843	-0.552626	0	0.25	1
DGUOK	0.0408326	-0.554075	0.588	0.833	1
VPS4A	0.00693358	-0.55488	0.118	0.583	1
FABP5	0.0329236	-0.556102	0.176	0.5	1
ACOT9	0.0350569	-0.558087	0.118	0.5	1
SMIM29	0.0264311	-0.561528	0.059	0.417	1
SINHCAF	0.010838	-0.568947	0.294	0.667	1
SIDT2	0.0362843	-0.572495	0	0.25	1
ATP5PF	0.0354138	-0.576297	0.882	1	1
RCHY1	0.0133723	-0.583331	0	0.333	1
MPC2	0.0283338	-0.58386	0.529	0.833	1
NUDC	0.0482793	-0.59129	0.471	0.75	1
CARHSP1	0.030646	-0.596039	0.353	0.75	1
SNHG30	0.0228271	-0.600332	0.118	0.5	1
UTP3	0.0397996	-0.600541	0.235	0.667	1
BRI3	0.0419111	-0.614183	0.471	0.917	1
PSME1	0.022514	-0.617076	0.824	1	1
UBA1	0.0274937	-0.617803	0.235	0.667	1
MRPL52	0.0252666	-0.619953	0.588	0.917	1
CLIC1	0.0317443	-0.620269	1	1	1
PSMB1	0.00842106	-0.624874	0.941	1	1
CHCHD7	0.0203755	-0.625075	0.412	0.833	1
ERI3	0.0103076	-0.633663	0.059	0.5	1
COMMD9	0.0423602	-0.636475	0.235	0.583	1
MRPL28	0.0388997	-0.638677	0.412	0.75	1
FIBP	0.0417558	-0.650857	0.647	0.833	1
NFU1	0.0240272	-0.658891	0.294	0.667	1
ATIC	0.0151845	-0.659407	0.176	0.583	1
COPZ1	0.00949715	-0.665754	0.882	0.833	1
COX8A	0.0139758	-0.666921	0.882	1	1
ERGIC2	0.0203755	-0.673117	0.412	0.833	1
TMEM258	0.0253401	-0.674727	0.941	1	1
PSMB3	0.0237528	-0.681939	0.824	0.917	1
PMPCB	0.027233	-0.686157	0.294	0.667	1
BTF3	0.0200706	-0.690299	0.882	1	1
PTGES3	0.0333289	-0.690916	0.824	0.917	1
MED31	0.0304716	-0.691882	0.118	0.5	1
NDUFB4	0.0222486	-0.693	0.765	0.917	1
LARP7	0.0140443	-0.696142	0.294	0.75	1
ITPA	0.0311698	-0.696612	0.235	0.667	1
EZR	0.0487541	-0.698515	0.882	1	1
NDUFV2	0.0393919	-0.699952	0.824	1	1
SSR3	0.0225805	-0.705554	1	1	1
NAA20	0.00372416	-0.720541	0.353	0.833	1
TBCA	0.0354601	-0.72808	0.588	0.917	1
NVL	0.0133723	-0.731153	0	0.333	1
SRGN	0.00428869	-0.735016	1	1	1
GPR108	0.0304716	-0.735715	0.118	0.5	1
FUNDC2	0.00641955	-0.737598	0.353	0.75	1
AC025159.1	0.0449534	-0.740865	0.118	0.417	1
STOML2	0.0426724	-0.744331	0.353	0.667	1
FEN1	0.0362843	-0.746443	0	0.25	1
PSMD8	0.0187848	-0.746553	0.824	0.917	1
NDUFA4	0.00459238	-0.748611	0.941	0.917	1
DR1	0.0186201	-0.750947	0.235	0.667	1
GNG5	0.0414074	-0.754038	0.824	0.917	1
FUCA1	0.0362843	-0.755256	0	0.25	1
CD19	0.00196072	-0.756635	0.176	0.75	1
TXNDC15	0.00814174	-0.757956	0.647	1	1
NDUFA9	0.0432974	-0.760102	0.471	0.75	1
ZNF580	0.0338137	-0.764843	0.353	0.667	1
UFC1	0.00412425	-0.765523	0.647	1	1
PSMA7	0.0487541	-0.771346	0.882	1	1
NDUFB3	0.0175548	-0.780368	0.706	1	1
PRDX2	0.0283675	-0.780624	0.882	1	1
SNRPB2	0.0305606	-0.783223	0.471	0.833	1
CHMP2A	0.0300047	-0.784564	0.588	0.75	1
SSNA1	0.000905614	-0.78473	0.353	0.833	1
SRI	0.0038371	-0.787737	0.471	0.833	1
TMEM205	0.00335653	-0.796284	0.294	0.75	1
RTF2	0.0187932	-0.797586	0.353	0.75	1
MZT2B	0.003233	-0.806424	0.941	1	1
TECR	0.021199	-0.807596	0.647	0.833	1
NELFCD	0.0196732	-0.815421	0.118	0.5	1
PARK7	0.0487541	-0.815528	0.882	1	1
MYL12B	0.0225639	-0.824747	0.882	1	1
CALM3	0.0283393	-0.829502	0.588	0.917	1
ANXA2	0.0178212	-0.829932	0.882	1	1
WASHC3	0.0237936	-0.832824	0.471	0.917	1
COX7A2	0.0123542	-0.836869	0.941	1	1
SLIRP	0.00106824	-0.839225	0.353	0.833	1
LDHA	0.029823	-0.843251	0.824	0.917	1
CHCHD2	0.0317443	-0.849874	1	1	1
COX16	0.0043143	-0.853119	0.353	0.833	1
ITGAE	0.0346277	-0.8635	0.471	0.75	1
MYDGF	0.0108823	-0.873776	0.882	1	1
RCN2	0.0148291	-0.883811	0.353	0.833	1
SEC61G	0.00738457	-0.889891	0.941	1	1
TCP1	0.00667706	-0.890293	0.471	0.917	1
PSMA3	0.0472308	-0.891183	0.647	0.917	1
NDUFC2	0.00128957	-0.896471	0.706	1	1
SUB1	0.00208737	-0.900502	1	1	1
OSTC	0.00154512	-0.900702	0.941	1	1
HIKESHI	0.00151651	-0.903666	0.235	0.833	1
RPS10	0.0083889	-0.920301	0.824	1	1
NPM1	0.0073773	-0.920757	0.882	1	1
NCBP2AS2	0.02266	-0.92988	0.294	0.833	1
CCDC167	0.00126289	-0.929884	0.647	1	1
MIF	0.006464	-0.933663	1	1	1
DAD1	0.00738457	-0.942033	0.941	1	1
SNX17	0.00245827	-0.943169	0.294	0.75	1
KATNBL1	0.0487224	-0.947078	0.176	0.5	1
SRSF10	0.0454705	-0.954435	0.529	0.917	1
PDCL3	0.00473443	-0.959796	0.412	0.833	1
LAPTM4A	0.00454451	-0.966334	0.235	0.833	1
LSM6	0.0492307	-0.971544	0.529	0.833	1
SPCS1	0.00643778	-0.973503	0.882	0.917	1
CD99	0.0200706	-0.97634	0.882	1	1
RAB8A	0.00854915	-0.978328	0.471	1	1
GTF3C6	0.0476337	-0.979291	0.471	0.833	1
MEAF6	0.0448259	-0.980068	0.294	0.583	1
RAN	0.0424772	-0.988521	0.706	0.833	1
FAM207A	0.00657298	-1.00892	0.235	0.75	1
SLC35B1	0.0142945	-1.01778	0.529	0.917	1
EIF4A1	0.0225805	-1.03136	0.941	1	1
SF3B5	0.00643778	-1.04679	0.824	1	1
DANCR	0.00225535	-1.04826	0.647	0.917	1
PTMA	0.0158088	-1.07087	1	1	1
TXN	0.01214	-1.08026	0.765	0.917	1
SEC61B	0.000217783	-1.08135	0.941	1	1
EIF5A	0.0414074	-1.09539	0.824	0.917	1
PSMB6	0.000428216	-1.10731	0.824	1	1
TAGLN2	0.0486708	-1.11772	0.882	0.917	1
NME1	0.00773106	-1.13182	0.471	0.833	1
SELL	0.00804258	-1.13376	0.235	0.667	1
MANF	0.00834076	-1.18383	0.765	1	1
ATP5MC3	0.00207677	-1.20951	0.824	1	1
NDUFB10	0.00487322	-1.23355	0.765	1	1
SEC11A	0.00643778	-1.24191	0.824	1	1
H2AFZ	0.00582778	-1.24753	0.706	0.917	1
BOLA3	0.0175141	-1.26401	0.176	0.583	1
PRDX1	0.00633347	-1.27129	0.765	0.917	1
COX17	0.00217594	-1.28119	0.529	1	1
COTL1	0.0279979	-1.28577	0.706	1	1
PSMB9	0.00454734	-1.33293	0.824	0.917	1
WDR83OS	0.0349847	-1.34029	0.765	0.917	1
TMSB4X	0.0439283	-1.36714	1	1	1
NDUFAB1	0.0015245	-1.4004	0.765	1	1
HSPE1	0.0105522	-1.43473	0.765	0.833	1
STMP1	0.00910559	-1.47204	0.294	0.833	1
SNRPG	0.0123112	-1.49923	0.824	1	1
SNRPB	0.00187182	-1.51743	0.529	1	1
NDUFB2	3.20749e-05	-1.57607	0.647	1	1
CRIP1	0.0486708	-2.56784	0.824	1	1
