# Supplementary material for: Single-cell transcriptomics unveil profiles and interplay of immune subsets in rare autoimmune childhood Sjögren’s disease
Source: Commun Biol. 2024 Apr 19;7:481. doi: 10.1038/s42003-024-06124-6 (PMC11031574; doi:10.1038/s42003-024-06124-6)
Supplement: Supplementary file 4 — Supplementary Data 1-20 [file 42003_2024_6124_MOESM4_ESM.zip › Supplementary Data/Supplementary Data 7. Treg cSjD- and SjD-specific DEGs.xlsx]

## Sheet: Sheet1
Clusters	Genes	p_val	avg_log2FC	Disease	HC	p_val_adj	Specificity
12	JUNB	4.5652e-06	1.17899	0.87	0.657	0.220778	cSjD
12	HLA-DQA2	2.20916e-06	0.904408	0.208	0	0.106837	cSjD
12	ODC1	2.2419e-05	0.787751	0.39	0.111	1	cSjD
12	GNLY	0.0368217	0.757439	0.221	0.101	1	cSjD
12	MTRNR2L12	1.27863e-07	0.748018	0.974	0.929	0.00618359	cSjD
12	PLCG2	0.00119992	0.682442	0.312	0.111	1	cSjD
12	GNL3L	1.20125e-05	0.671296	0.273	0.04	0.580936	cSjD
12	TOX	9.97821e-05	0.64504	0.312	0.081	1	cSjD
12	WBP11	4.3001e-05	0.639706	0.325	0.081	1	cSjD
12	ITM2C	0.00192974	0.634252	0.221	0.061	1	cSjD
12	INTS11	0.00032886	0.573376	0.312	0.091	1	cSjD
12	RGCC	0.00768736	0.560081	0.494	0.313	1	cSjD
12	POU2F2	0.0129486	0.549703	0.377	0.232	1	cSjD
12	CDKN2D	0.00371317	0.51457	0.532	0.303	1	cSjD
12	TMEM263	0.000284984	0.513723	0.221	0.04	1	cSjD
12	NUCKS1	0.00433057	0.50603	0.545	0.343	1	cSjD
12	TCEAL4	0.00602445	0.505571	0.312	0.131	1	cSjD
12	MYO1F	0.00150816	0.50439	0.494	0.242	1	cSjD
12	STAG2	0.00304511	0.504228	0.468	0.232	1	cSjD
12	GZMA	0.00955116	0.503928	0.208	0.071	1	cSjD
12	MON1B	0.00477212	0.502183	0.169	0.04	1	cSjD
12	SNHG5	0.00515103	0.502042	0.468	0.263	1	cSjD
12	IVD	0.000507588	0.499437	0.117	0	1	cSjD
12	TUT7	0.00466791	0.494807	0.273	0.111	1	cSjD
12	ARHGEF2	0.00517676	0.490413	0.182	0.051	1	cSjD
12	CCDC59	0.00777663	0.489939	0.325	0.152	1	cSjD
12	HMGN3	0.00920793	0.489713	0.506	0.313	1	cSjD
12	CCDC47	0.0138392	0.488732	0.234	0.101	1	cSjD
12	NTAN1	0.00285001	0.487255	0.403	0.192	1	cSjD
12	FOSB	0.00459968	0.485537	0.26	0.101	1	cSjD
12	MIAT	0.00558145	0.467812	0.273	0.101	1	cSjD
12	EIF3A	0.0125388	0.467549	0.688	0.515	1	cSjD
12	ADAM8	0.0250737	0.465933	0.208	0.091	1	cSjD
12	ATP6V1E1	0.00185524	0.464209	0.26	0.081	1	cSjD
12	ALKBH7	0.00561503	0.463713	0.429	0.222	1	cSjD
12	HSH2D	0.000606893	0.463297	0.208	0.04	1	cSjD
12	CDC25B	0.0138076	0.454668	0.468	0.273	1	cSjD
12	CD164	0.0091874	0.454555	0.571	0.364	1	cSjD
12	PYCR2	0.00248371	0.452651	0.195	0.051	1	cSjD
12	TTC37	0.012543	0.451006	0.273	0.121	1	cSjD
12	TNFRSF14	0.0473389	0.44897	0.532	0.404	1	cSjD
12	ATM	0.0117805	0.441799	0.429	0.242	1	cSjD
12	PPA1	0.00547335	0.440596	0.571	0.333	1	cSjD
12	NPAT	0.0149837	0.438346	0.247	0.101	1	cSjD
12	FRA10AC1	0.0154287	0.435414	0.208	0.081	1	cSjD
12	CHD1	0.0285814	0.434395	0.39	0.242	1	cSjD
12	SURF4	0.00391206	0.429526	0.26	0.091	1	cSjD
12	PARP8	0.0174154	0.429058	0.195	0.081	1	cSjD
12	CUL3	0.0109787	0.427288	0.377	0.192	1	cSjD
12	SRSF10	0.0122434	0.424567	0.519	0.313	1	cSjD
12	HLA-C	3.05345e-06	0.424155	1	0.98	0.147668	cSjD
12	ARPP19	0.0335674	0.423383	0.299	0.172	1	cSjD
12	SLC3A2	0.0103955	0.419746	0.364	0.202	1	cSjD
12	TPGS2	0.0135225	0.418445	0.247	0.101	1	cSjD
12	SPATA13	0.00961849	0.417242	0.39	0.192	1	cSjD
12	JAK1	0.00913786	0.416672	0.87	0.778	1	cSjD
12	CEBPZ	0.0371172	0.413132	0.325	0.182	1	cSjD
12	GSK3A	0.00234506	0.409514	0.182	0.04	1	cSjD
12	CCDC91	0.0281647	0.409512	0.299	0.162	1	cSjD
12	YWHAE	0.0099214	0.405479	0.494	0.293	1	cSjD
12	API5	0.0411805	0.404987	0.234	0.121	1	cSjD
12	FRMD8	0.0117751	0.403856	0.13	0.03	1	cSjD
12	SYTL1	0.00962757	0.398798	0.61	0.394	1	cSjD
12	TNPO1	0.0271794	0.398107	0.182	0.071	1	cSjD
12	EPSTI1	0.0139247	0.397248	0.351	0.172	1	cSjD
12	HIST1H1E	0.0361019	0.396067	0.351	0.192	1	cSjD
12	GNB5	0.002533	0.396018	0.221	0.061	1	cSjD
12	ZBTB7A	0.00845914	0.395615	0.325	0.152	1	cSjD
12	TPK1	0.00503456	0.392568	0.104	0.01	1	cSjD
12	NDUFB7	0.0387185	0.392433	0.519	0.384	1	cSjD
12	TUBA1C	0.0219044	0.391435	0.169	0.061	1	cSjD
12	TAPBP	0.0135414	0.390789	0.571	0.354	1	cSjD
12	CNN2	0.0458069	0.38962	0.442	0.283	1	cSjD
12	SNAPIN	0.0146844	0.387509	0.221	0.091	1	cSjD
12	BAK1	0.00305539	0.385876	0.156	0.03	1	cSjD
12	OTULINL	0.0325109	0.385427	0.247	0.121	1	cSjD
12	SELENOO	0.00639834	0.384491	0.143	0.03	1	cSjD
12	GXYLT1	0.0381905	0.382768	0.169	0.071	1	cSjD
12	DHX38	0.00786383	0.376946	0.208	0.071	1	cSjD
12	TNKS2	0.0143529	0.370923	0.273	0.121	1	cSjD
12	RNF115	0.0315171	0.367738	0.26	0.131	1	cSjD
12	FKBP3	0.0296669	0.367317	0.325	0.172	1	cSjD
12	UBE2S	0.00868009	0.364841	0.26	0.101	1	cSjD
12	ANKRD10	0.0412521	0.364572	0.26	0.131	1	cSjD
12	STRN4	0.00503836	0.362832	0.169	0.04	1	cSjD
12	FAM89B	0.019255	0.362219	0.429	0.253	1	cSjD
12	MRPL16	0.0135468	0.360907	0.221	0.091	1	cSjD
12	METTL3	0.0197652	0.360556	0.169	0.061	1	cSjD
12	MFSD14C	0.041859	0.360467	0.169	0.071	1	cSjD
12	TRAPPC8	0.00986749	0.360369	0.169	0.051	1	cSjD
12	RAP1B	0.0317544	0.360223	0.649	0.505	1	cSjD
12	SUGP2	0.0364013	0.360074	0.299	0.162	1	cSjD
12	TULP4	0.0324519	-0.360858	0.286	0.414	1	cSjD
12	IL12RB1	0.0171022	-0.361384	0.078	0.202	1	cSjD
12	GUSB	0.0393402	-0.361574	0.065	0.162	1	cSjD
12	LZIC	0.0351222	-0.363369	0.156	0.283	1	cSjD
12	TOX4	0.0424724	-0.364768	0.221	0.343	1	cSjD
12	PIGF	0.00988219	-0.365163	0.013	0.111	1	cSjD
12	ADAM19	0.0437116	-0.368043	0.026	0.101	1	cSjD
12	STIP1	0.0263082	-0.369798	0.065	0.172	1	cSjD
12	SLC25A38	0.0235231	-0.371467	0.078	0.192	1	cSjD
12	RBBP7	0.0490208	-0.371513	0.195	0.313	1	cSjD
12	COX7A2	0.0117772	-0.37186	0.701	0.778	1	cSjD
12	KIAA0319L	0.00423496	-0.375358	0.013	0.131	1	cSjD
12	HAUS6	0.0437848	-0.378042	0.052	0.141	1	cSjD
12	ASH1L	0.0269343	-0.382421	0.286	0.444	1	cSjD
12	VPS16	0.0196343	-0.382842	0.039	0.141	1	cSjD
12	SYMPK	0.019504	-0.382893	0.026	0.121	1	cSjD
12	C1GALT1C1	0.0148215	-0.382939	0.052	0.172	1	cSjD
12	PYM1	0.037141	-0.382993	0.156	0.273	1	cSjD
12	SHPRH	0.0315062	-0.384853	0.143	0.273	1	cSjD
12	MRPS21	0.0210988	-0.384913	0.403	0.525	1	cSjD
12	NAA25	0.0117685	-0.390667	0.039	0.162	1	cSjD
12	RRP7A	0.0359325	-0.392597	0.065	0.162	1	cSjD
12	CHM	0.0158019	-0.394021	0.065	0.182	1	cSjD
12	SLC25A39	0.00664029	-0.399782	0.078	0.232	1	cSjD
12	MT-ATP8	0.0159179	-0.399895	0.429	0.586	1	cSjD
12	SAP25	0.040904	-0.404513	0.052	0.141	1	cSjD
12	DTD1	0.00407225	-0.407086	0.026	0.162	1	cSjD
12	IP6K1	0.00321666	-0.41134	0.026	0.162	1	cSjD
12	NUP107	0.0257183	-0.411514	0.078	0.192	1	cSjD
12	TMEM218	0.00283886	-0.412676	0.039	0.192	1	cSjD
12	COPS5	0.0335322	-0.414107	0.221	0.343	1	cSjD
12	TRAPPC5	0.0352661	-0.414618	0.455	0.566	1	cSjD
12	NAA15	0.00293377	-0.417902	0.026	0.162	1	cSjD
12	SERPINB1	0.0443757	-0.418425	0.26	0.384	1	cSjD
12	TMEM30A	0.0157572	-0.419021	0.104	0.242	1	cSjD
12	LIMA1	0.0367467	-0.422887	0.117	0.232	1	cSjD
12	CLK4	0.0120207	-0.425602	0.117	0.263	1	cSjD
12	AMD1	0.0124652	-0.427978	0.208	0.374	1	cSjD
12	PPIP5K2	0.0166581	-0.428706	0.078	0.202	1	cSjD
12	TMBIM4	0.0102118	-0.434595	0.545	0.616	1	cSjD
12	ADK	0.0260673	-0.442443	0.143	0.273	1	cSjD
12	TLK1	0.00945828	-0.447412	0.351	0.525	1	cSjD
12	EIF1B	0.0221416	-0.450018	0.299	0.434	1	cSjD
12	UQCRFS1	0.0111787	-0.452767	0.299	0.455	1	cSjD
12	C7orf50	0.00660557	-0.455215	0.156	0.323	1	cSjD
12	WWP1	0.0369219	-0.456579	0.156	0.283	1	cSjD
12	TXNIP	0.000203697	-0.459817	0.961	0.99	1	cSjD
12	LPXN	0.0094253	-0.466187	0.091	0.242	1	cSjD
12	MIA3	0.0112014	-0.467364	0.143	0.303	1	cSjD
12	ACTR3	0.00192979	-0.469867	0.584	0.727	1	cSjD
12	CCNL1	0.00411746	-0.471199	0.468	0.646	1	cSjD
12	SYNE2	0.0270986	-0.471339	0.662	0.788	1	cSjD
12	CLN5	0.0101277	-0.477361	0.117	0.263	1	cSjD
12	XIST	0.00924029	-0.479228	0.481	0.616	1	cSjD
12	TRIM59	0.0241684	-0.482682	0.195	0.333	1	cSjD
12	AL133453.1	0.00264648	-0.483315	0.13	0.333	1	cSjD
12	NINJ2	0.0107792	-0.483515	0.065	0.202	1	cSjD
12	RPS10	0.000263886	-0.486107	0.87	0.949	1	cSjD
12	SLF1	0.0350064	-0.491886	0.065	0.162	1	cSjD
12	TAGLN2	0.00293368	-0.501828	0.558	0.687	1	cSjD
12	CCDC18-AS1	0.0263466	-0.502711	0.143	0.273	1	cSjD
12	SF3B6	0.00481006	-0.509505	0.442	0.556	1	cSjD
12	FCRL3	0.0209865	-0.512183	0.052	0.162	1	cSjD
12	SETX	0.0400397	-0.53772	0.26	0.384	1	cSjD
12	DLEU2	0.00324253	-0.539651	0.065	0.222	1	cSjD
12	HOXB2	0.00582094	-0.557329	0.182	0.333	1	cSjD
12	AC133644.2	0.0412875	-0.571969	0.13	0.242	1	cSjD
12	FAAP20	0.00349332	-0.575254	0.143	0.313	1	cSjD
12	TM2D1	0.00731413	-0.575801	0.078	0.212	1	cSjD
12	CPNE3	0.00320588	-0.579738	0.104	0.283	1	cSjD
12	BCL2	0.032418	-0.694436	0.273	0.394	1	cSjD
12	FOS	4.31847e-08	1.75929	0.442	0.101	0.00208845	Common
12	DUSP1	1.73453e-08	1.60744	0.688	0.354	0.000838835	Common
12	RGS1	0.000449736	1.10621	0.377	0.162	1	Common
12	ZFP36	4.15995e-06	0.93411	0.558	0.222	0.201179	Common
12	CD69	0.00179598	0.873209	0.519	0.303	1	Common
12	CXCR4	0.0220755	0.788679	0.558	0.455	1	Common
12	SNHG8	8.1933e-05	0.694018	0.753	0.485	1	Common
12	DUSP2	0.00138586	0.613245	0.221	0.061	1	Common
12	IRF1	0.0041912	0.608204	0.584	0.374	1	Common
12	HIST1H4C	0.0100763	0.521433	0.597	0.394	1	Common
12	CDKN2AIP	0.00457175	0.508045	0.273	0.111	1	Common
12	BTG2	0.00305442	0.506536	0.636	0.374	1	Common
12	PPP1R15A	0.00687781	0.47785	0.442	0.242	1	Common
12	JUND	0.00258118	0.450289	0.922	0.879	1	Common
12	LAPTM5	0.015676	0.425525	0.831	0.646	1	Common
12	JOSD1	0.0366293	0.416233	0.156	0.061	1	Common
12	JUN	0.0401701	0.415134	0.545	0.404	1	Common
12	TNFAIP3	0.022435	0.408603	0.286	0.141	1	Common
12	TERF2IP	0.0313048	0.390734	0.61	0.424	1	Common
12	SRSF11	0.032006	0.389672	0.584	0.404	1	Common
12	DEDD2	0.00786383	0.385657	0.208	0.071	1	Common
12	ANAPC11	0.00696286	0.375779	0.403	0.192	1	Common
12	LYZ	0.0247403	0.371847	0.195	0.081	1	Common
12	CLNS1A	0.00851398	0.371077	0.416	0.212	1	Common
12	SNX3	0.020276	-0.384898	0.338	0.485	1	Common
12	HLA-B	2.49005e-06	-0.41212	0.987	1	0.120421	Common
12	LSM7	0.00846601	-0.479922	0.442	0.636	1	Common
12	CLIC1	0.000138527	-0.536853	0.792	0.909	1	Common
12	IL7R	0.00106876	-0.737757	0.481	0.636	1	Common
12	RPS26	7.47178e-18	1.71481	0.973	0.942	3.61343e-13	SjD
12	IFITM1	6.67256e-15	0.876506	0.962	0.783	3.22692e-10	SjD
12	GIMAP4	3.30614e-08	0.863362	0.516	0.258	0.00159888	SjD
12	YPEL3	5.96814e-10	0.848871	0.655	0.417	2.88625e-05	SjD
12	PPBP	0.000485902	0.791816	0.287	0.142	1	SjD
12	S100A11	1.42322e-07	0.7794	0.632	0.45	0.00688286	SjD
12	H2AFZ	7.60714e-07	0.723566	0.648	0.492	0.0367889	SjD
12	LGALS1	0.0117297	0.717893	0.478	0.383	1	SjD
12	S100A8	3.24984e-05	0.695351	0.314	0.133	1	SjD
12	ARL6IP5	1.17339e-07	0.674186	0.711	0.492	0.00567465	SjD
12	SLC9A3R1	3.39683e-07	0.672421	0.556	0.342	0.0164274	SjD
12	BST2	0.000231104	0.635833	0.348	0.2	1	SjD
12	S100A9	1.69432e-05	0.63374	0.361	0.15	0.819388	SjD
12	ZNF706	2.70252e-05	0.622166	0.464	0.292	1	SjD
12	PPP1CA	2.92975e-06	0.616974	0.608	0.417	0.141686	SjD
12	MYL12A	5.89204e-11	0.612477	0.953	0.875	2.84945e-06	SjD
12	H3F3A	2.10296e-12	0.608431	0.978	0.908	1.01701e-07	SjD
12	MINOS1	0.000227617	0.607465	0.41	0.258	1	SjD
12	HEBP2	5.80932e-05	0.59793	0.348	0.167	1	SjD
12	H1FX	0.00165151	0.597246	0.379	0.233	1	SjD
12	HLA-DRB5	4.04241e-06	0.58647	0.487	0.233	0.195495	SjD
12	ARPC1B	6.39474e-07	0.582663	0.854	0.725	0.0309256	SjD
12	TXNL4A	0.000151662	0.574305	0.352	0.2	1	SjD
12	MRPS6	0.000670701	0.573458	0.332	0.192	1	SjD
12	PSMB8-AS1	7.05066e-05	0.572013	0.343	0.175	1	SjD
12	MRPS18B	0.00104028	0.570701	0.22	0.1	1	SjD
12	ARPC5	0.000684215	0.567193	0.437	0.317	1	SjD
12	GIMAP7	2.80046e-05	0.565922	0.469	0.258	1	SjD
12	CST3	0.000214073	0.564582	0.182	0.05	1	SjD
12	CD27	4.19064e-05	0.564184	0.684	0.542	1	SjD
12	SELPLG	5.36647e-06	0.561195	0.682	0.483	0.259528	SjD
12	NOP10	0.00020022	0.560997	0.381	0.225	1	SjD
12	GADD45GIP1	0.000379744	0.557627	0.321	0.183	1	SjD
12	TWF2	0.000453577	0.556148	0.321	0.183	1	SjD
12	NDUFC1	0.00110157	0.544085	0.39	0.275	1	SjD
12	IFITM3	0.000444046	0.53719	0.164	0.042	1	SjD
12	SIT1	0.00047729	0.534661	0.406	0.275	1	SjD
12	MRPL36	2.23572e-05	0.530059	0.166	0.017	1	SjD
12	LBR	0.000726832	0.52741	0.258	0.125	1	SjD
12	AC006129.2	0.00045561	0.525098	0.435	0.292	1	SjD
12	SPN	0.000265928	0.523173	0.226	0.083	1	SjD
12	PSMB10	0.000690456	0.519479	0.538	0.383	1	SjD
12	LINC00116	0.000231359	0.518907	0.2	0.058	1	SjD
12	RPN1	0.000123947	0.514237	0.381	0.225	1	SjD
12	ZMYM6NB	0.000373538	0.51337	0.202	0.067	1	SjD
12	SET	0.000268188	0.511759	0.457	0.292	1	SjD
12	SRSF9	0.000601524	0.507878	0.464	0.333	1	SjD
12	IFITM2	6.01238e-06	0.50775	0.812	0.6	0.290765	SjD
12	LY9	0.000159439	0.504598	0.231	0.075	1	SjD
12	AP2S1	0.000414488	0.504484	0.33	0.167	1	SjD
12	IL10RA	0.000111379	0.501256	0.635	0.517	1	SjD
12	DDX46	0.0014883	0.49617	0.325	0.2	1	SjD
12	MED10	0.000184505	0.495994	0.482	0.342	1	SjD
12	C17orf62	0.00167262	0.49288	0.323	0.192	1	SjD
12	SRSF5	9.16089e-06	0.490433	0.787	0.692	0.44303	SjD
12	INPP4B	0.0022688	0.487578	0.215	0.1	1	SjD
12	TRAPPC1	6.76739e-05	0.486591	0.612	0.475	1	SjD
12	S100A4	3.73515e-07	0.483628	0.996	0.975	0.0180636	SjD
12	C11orf31	0.000334981	0.482364	0.482	0.342	1	SjD
12	MRPL51	0.00223396	0.48105	0.28	0.167	1	SjD
12	GBP1	0.0498908	0.475236	0.222	0.158	1	SjD
12	TRAC	0.021328	0.468319	0.489	0.433	1	SjD
12	STAT1	0.0324543	0.466163	0.336	0.258	1	SjD
12	PRELID1	0.000239658	0.466	0.522	0.358	1	SjD
12	DPY30	0.00886601	0.462319	0.242	0.15	1	SjD
12	SYNGR2	0.00011022	0.460297	0.428	0.267	1	SjD
12	NAA10	0.00382669	0.459677	0.363	0.242	1	SjD
12	MAT2B	0.00233401	0.454047	0.5	0.4	1	SjD
12	MYL6	5.12784e-07	0.45255	0.978	0.892	0.0247987	SjD
12	CCL5	0.00816675	0.451942	0.2	0.1	1	SjD
12	SAMD9	0.0317539	0.451724	0.197	0.125	1	SjD
12	CEBPB	0.00197222	0.449094	0.166	0.058	1	SjD
12	TMED9	0.00366253	0.448551	0.294	0.183	1	SjD
12	CORO1A	1.41653e-07	0.447185	0.962	0.908	0.00685048	SjD
12	GNAI2	0.00587081	0.44717	0.462	0.375	1	SjD
12	TRAT1	0.00746452	0.44526	0.224	0.125	1	SjD
12	PARP1	0.0125942	0.444303	0.336	0.258	1	SjD
12	SCAMP2	0.00230003	0.443015	0.386	0.258	1	SjD
12	KIAA1191	0.000900013	0.442588	0.139	0.033	1	SjD
12	PHPT1	0.0141645	0.440116	0.244	0.158	1	SjD
12	IMP3	0.00443161	0.439299	0.332	0.217	1	SjD
12	TMEM203	0.000567023	0.438287	0.123	0.017	1	SjD
12	LAMTOR1	0.00343332	0.438178	0.401	0.283	1	SjD
12	CD3G	0.000304757	0.438083	0.688	0.575	1	SjD
12	HCST	0.00397299	0.436678	0.738	0.725	1	SjD
12	RPS27L	0.00469316	0.435462	0.572	0.517	1	SjD
12	TIGIT	0.000563402	0.433526	0.509	0.35	1	SjD
12	BTN3A2	0.0123389	0.431083	0.428	0.35	1	SjD
12	SHARPIN	0.000703789	0.430077	0.202	0.075	1	SjD
12	TALDO1	0.00164388	0.429941	0.406	0.283	1	SjD
12	HNRNPM	0.00302597	0.428711	0.388	0.275	1	SjD
12	DEGS1	0.00474615	0.428566	0.209	0.1	1	SjD
12	PDCD6	0.0027491	0.425719	0.361	0.242	1	SjD
12	EIF2AK1	0.0105543	0.424928	0.206	0.117	1	SjD
12	HDAC1	0.00779575	0.424709	0.244	0.142	1	SjD
12	PTPRC	0.00106584	0.424274	0.872	0.867	1	SjD
12	TRAF3IP3	0.00102066	0.42082	0.715	0.633	1	SjD
12	TLN1	0.00854836	0.417709	0.296	0.183	1	SjD
12	HNRNPF	0.000519725	0.417196	0.558	0.417	1	SjD
12	PYURF	0.00151875	0.416901	0.415	0.275	1	SjD
12	C11orf98	0.00486546	0.416056	0.238	0.133	1	SjD
12	CTSS	0.0303056	0.415602	0.372	0.308	1	SjD
12	CDC42	0.00197303	0.414281	0.652	0.575	1	SjD
12	POLR2L	0.00405726	0.414059	0.469	0.367	1	SjD
12	C19orf43	0.00103731	0.412732	0.765	0.717	1	SjD
12	CCDC85B	0.00228654	0.4113	0.381	0.258	1	SjD
12	IER3IP1	0.00218315	0.410735	0.244	0.117	1	SjD
12	TYROBP	0.00322862	0.407011	0.15	0.05	1	SjD
12	NCBP2-AS2	0.0115774	0.406754	0.274	0.175	1	SjD
12	NRGN	0.0427044	0.406044	0.15	0.083	1	SjD
12	NDUFS2	0.0236409	0.403954	0.265	0.183	1	SjD
12	TMSB4X	3.3646e-12	0.403271	1	1	1.62715e-07	SjD
12	ANAPC5	0.00717304	0.402283	0.33	0.225	1	SjD
12	HADHA	0.0068142	0.401316	0.332	0.233	1	SjD
12	GPX4	0.00883761	0.401107	0.543	0.442	1	SjD
12	IL10RB	0.00755565	0.400826	0.157	0.067	1	SjD
12	CCDC167	0.0439692	0.39867	0.197	0.133	1	SjD
12	MT-CO2	6.42546e-10	0.397939	1	1	3.10742e-05	SjD
12	MRPL43	0.00249598	0.397125	0.336	0.2	1	SjD
12	CD3D	0.00019109	0.396927	0.91	0.842	1	SjD
12	RNF220	0.00136328	0.396648	0.209	0.083	1	SjD
12	PSME2	0.00263107	0.395815	0.567	0.475	1	SjD
12	LYPLA2	0.00357432	0.395702	0.179	0.075	1	SjD
12	EFHD2	0.0108274	0.395666	0.191	0.1	1	SjD
12	PRDX2	0.00586096	0.395402	0.473	0.383	1	SjD
12	MRPS2	0.0103688	0.395175	0.152	0.067	1	SjD
12	SDF2L1	0.00946719	0.395052	0.184	0.092	1	SjD
12	TBCC	0.00359275	0.393947	0.224	0.108	1	SjD
12	MVP	0.017552	0.392536	0.256	0.167	1	SjD
12	CYBA	9.55095e-05	0.39128	0.89	0.817	1	SjD
12	TAP1	0.00748775	0.390447	0.381	0.275	1	SjD
12	FOXN2	0.010489	0.390214	0.233	0.133	1	SjD
12	ARHGAP30	0.0332284	0.388029	0.305	0.233	1	SjD
12	PLEKHF2	0.00616551	0.387329	0.117	0.033	1	SjD
12	PPM1G	0.0289923	0.386987	0.381	0.3	1	SjD
12	DPM3	0.0277188	0.386958	0.177	0.1	1	SjD
12	C4orf3	0.0132659	0.386007	0.556	0.458	1	SjD
12	FBXO9	0.00743336	0.385373	0.132	0.05	1	SjD
12	COX17	0.0151507	0.385224	0.339	0.242	1	SjD
12	ACTB	7.34073e-07	0.384932	1	1	0.0355005	SjD
12	TSC22D4	0.00208104	0.384367	0.365	0.233	1	SjD
12	MIEN1	0.0189347	0.382631	0.271	0.183	1	SjD
12	SPCS1	0.00288312	0.381004	0.594	0.533	1	SjD
12	SLIRP	0.0138712	0.378414	0.222	0.125	1	SjD
12	LSM10	0.00458345	0.377768	0.22	0.108	1	SjD
12	LY6E	0.00804698	0.377308	0.697	0.667	1	SjD
12	TNFSF12	0.00622914	0.377016	0.193	0.092	1	SjD
12	ABHD17A	0.00567095	0.376033	0.186	0.083	1	SjD
12	C4orf48	0.00924774	0.375142	0.354	0.258	1	SjD
12	DCTPP1	0.00077363	0.374761	0.103	0.008	1	SjD
12	CCS	0.0189784	0.37434	0.209	0.125	1	SjD
12	ATP5H	0.00618416	0.372619	0.565	0.467	1	SjD
12	EIF5A	0.00538483	0.371006	0.603	0.492	1	SjD
12	METTL9	0.027131	0.369423	0.283	0.2	1	SjD
12	PSMB2	0.00580573	0.369156	0.26	0.142	1	SjD
12	S100A6	0.000175736	0.36886	0.939	0.917	1	SjD
12	NEMF	0.0239744	0.368099	0.224	0.142	1	SjD
12	OAS1	0.0108746	0.368046	0.235	0.133	1	SjD
12	UBE2I	0.00807171	0.367793	0.482	0.383	1	SjD
12	MESDC2	0.0153435	0.367187	0.211	0.125	1	SjD
12	SSBP1	0.00412004	0.3666	0.471	0.383	1	SjD
12	C19orf70	0.0202447	0.366562	0.307	0.217	1	SjD
12	FAM96B	0.00702118	0.364593	0.401	0.292	1	SjD
12	IARS2	0.00256893	0.36457	0.13	0.033	1	SjD
12	RBM6	0.0422457	0.363993	0.188	0.117	1	SjD
12	UBL7	0.0164026	0.36391	0.222	0.133	1	SjD
12	UQCR10	0.00222357	0.363863	0.691	0.625	1	SjD
12	DCXR	0.0320261	0.363846	0.348	0.275	1	SjD
12	LMBRD1	0.0221818	0.363076	0.278	0.192	1	SjD
12	HLA-F	0.00628675	0.362027	0.617	0.55	1	SjD
12	ANXA7	0.0127316	0.361602	0.365	0.275	1	SjD
12	CHST11	0.000917539	-0.36006	0.251	0.433	1	SjD
12	RNF149	0.0210462	-0.360173	0.379	0.475	1	SjD
12	MGEA5	0.00104723	-0.361788	0.294	0.458	1	SjD
12	SRSF7	0.00724326	-0.363137	0.576	0.708	1	SjD
12	FAM102A	0.00274546	-0.363745	0.177	0.308	1	SjD
12	CD44	0.00127673	-0.366511	0.682	0.767	1	SjD
12	MBNL1	0.00143021	-0.367242	0.587	0.742	1	SjD
12	SLC25A5	0.000546532	-0.367653	0.509	0.733	1	SjD
12	PLK3	0.00132529	-0.373649	0.117	0.233	1	SjD
12	ZFAS1	0.000380963	-0.374581	0.619	0.742	1	SjD
12	HSPA9	0.000265628	-0.375857	0.202	0.383	1	SjD
12	MBP	0.0018125	-0.376272	0.419	0.583	1	SjD
12	HAUS3	0.0072746	-0.37685	0.117	0.208	1	SjD
12	YWHAZ	2.74025e-06	-0.377067	0.861	0.958	0.132521	SjD
12	BCL3	0.000792548	-0.377093	0.096	0.208	1	SjD
12	ZMYM2	0.000391133	-0.377518	0.126	0.258	1	SjD
12	RAB6A	0.00363174	-0.381346	0.202	0.325	1	SjD
12	NFKBIZ	0.00144502	-0.381516	0.267	0.417	1	SjD
12	EBLN3	0.000531575	-0.382676	0.191	0.35	1	SjD
12	CASP8	0.00127973	-0.383568	0.274	0.442	1	SjD
12	TRMO	8.49416e-05	-0.383815	0.067	0.183	1	SjD
12	RBM38	0.0014816	-0.384431	0.117	0.233	1	SjD
12	HIST3H2A	3.98775e-05	-0.385088	0.096	0.242	1	SjD
12	ZMYM5	4.35374e-05	-0.38575	0.094	0.242	1	SjD
12	YME1L1	0.000325131	-0.385794	0.332	0.517	1	SjD
12	ATP2B1	0.0215162	-0.386189	0.318	0.425	1	SjD
12	FAM110A	0.00515498	-0.387053	0.105	0.2	1	SjD
12	ARRDC2	0.0256871	-0.387246	0.155	0.242	1	SjD
12	RFFL	0.00135307	-0.38805	0.13	0.25	1	SjD
12	CELF2	0.00652965	-0.389553	0.469	0.625	1	SjD
12	BNIP3L	0.000469924	-0.391145	0.224	0.392	1	SjD
12	MAML2	0.000981237	-0.391487	0.092	0.2	1	SjD
12	SLBP	0.00844884	-0.391558	0.2	0.308	1	SjD
12	ELAVL1	0.00085923	-0.391668	0.157	0.292	1	SjD
12	NET1	2.59088e-05	-0.392072	0.038	0.142	1	SjD
12	SERINC1	0.00359488	-0.392248	0.325	0.467	1	SjD
12	VPS37B	0.00012443	-0.3934	0.105	0.242	1	SjD
12	CCNT1	7.50866e-05	-0.394713	0.126	0.275	1	SjD
12	HSPBAP1	1.6533e-05	-0.397857	0.045	0.158	0.79955	SjD
12	AHSA1	0.000764395	-0.397896	0.155	0.292	1	SjD
12	IER5	6.32493e-06	-0.401808	0.038	0.15	0.30588	SjD
12	ELF1	0.000347435	-0.404937	0.466	0.642	1	SjD
12	RIC1	0.000633785	-0.407171	0.067	0.167	1	SjD
12	KDM6A	3.7529e-05	-0.407278	0.108	0.258	1	SjD
12	TMC8	5.87528e-05	-0.408342	0.256	0.475	1	SjD
12	PAG1	0.00221037	-0.408855	0.3	0.45	1	SjD
12	SNRPA1	0.000342247	-0.409683	0.235	0.417	1	SjD
12	ZNF292	0.000574916	-0.410283	0.283	0.45	1	SjD
12	MTMR6	0.000226781	-0.411142	0.072	0.183	1	SjD
12	CLEC2B	0.00710415	-0.411242	0.298	0.425	1	SjD
12	NDUFA10	0.0110761	-0.412168	0.182	0.283	1	SjD
12	HS3ST3B1	0.00031801	-0.412861	0.096	0.217	1	SjD
12	TNF	0.00290868	-0.413185	0.049	0.125	1	SjD
12	HLA-DQA1	0.0289075	-0.416457	0.233	0.333	1	SjD
12	ZC3H12A	0.000953828	-0.418903	0.092	0.2	1	SjD
12	DYNLL1	0.00372123	-0.423318	0.489	0.617	1	SjD
12	STK17B	0.000410251	-0.423441	0.538	0.692	1	SjD
12	HIST1H2BK	2.81197e-07	-0.423709	0.056	0.208	0.013599	SjD
12	HPRT1	0.00217659	-0.426295	0.231	0.367	1	SjD
12	LINC-PINT	0.000639628	-0.427116	0.287	0.458	1	SjD
12	TCP1	0.00156832	-0.427319	0.188	0.325	1	SjD
12	AZIN1	1.1432e-05	-0.431539	0.135	0.308	0.552862	SjD
12	OGT	0.000663352	-0.431552	0.262	0.417	1	SjD
12	EIF1	2.16333e-12	-0.432742	0.998	1	1.04621e-07	SjD
12	IVNS1ABP	0.00250444	-0.43333	0.161	0.283	1	SjD
12	CDC42EP3	0.00059007	-0.435707	0.168	0.317	1	SjD
12	PDE4B	0.00319397	-0.439814	0.392	0.542	1	SjD
12	ABLIM1	0.00610896	-0.441262	0.139	0.233	1	SjD
12	DNAJB6	0.000296395	-0.444243	0.276	0.458	1	SjD
12	EIF4A2	0.000403587	-0.449497	0.601	0.767	1	SjD
12	TSC22D3	9.51049e-06	-0.452301	0.915	0.958	0.459937	SjD
12	MARCKSL1	4.98845e-05	-0.452445	0.078	0.208	1	SjD
12	ID2	6.22487e-06	-0.452707	0.063	0.2	0.301041	SjD
12	NUDT4	0.00400132	-0.452756	0.105	0.2	1	SjD
12	HIST1H2BJ	2.57265e-08	-0.453355	0.027	0.158	0.00124416	SjD
12	SOD1	0.000119734	-0.45383	0.774	0.867	1	SjD
12	KDM6B	0.00327458	-0.455039	0.076	0.167	1	SjD
12	NOP58	0.00020119	-0.456764	0.298	0.492	1	SjD
12	SESN3	0.00354316	-0.457184	0.2	0.325	1	SjD
12	FOXP1	0.000124004	-0.459126	0.453	0.658	1	SjD
12	SELK	0.000153395	-0.460535	0.399	0.6	1	SjD
12	PTGER4	3.88602e-06	-0.461733	0.128	0.308	0.187932	SjD
12	CDKN2C	1.09083e-05	-0.463537	0.031	0.133	0.527537	SjD
12	EEF2	3.66154e-10	-0.465641	0.935	0.992	1.77076e-05	SjD
12	CCNH	0.000874215	-0.466609	0.287	0.467	1	SjD
12	TIMM17A	0.000222802	-0.467159	0.112	0.242	1	SjD
12	FTH1	1.69045e-08	-0.468785	1	1	0.000817517	SjD
12	PPP1CB	0.00401239	-0.470422	0.177	0.283	1	SjD
12	TSPYL2	0.0034769	-0.471349	0.161	0.275	1	SjD
12	UBE2B	0.000191293	-0.471365	0.493	0.642	1	SjD
12	DUSP16	3.11133e-05	-0.471896	0.105	0.258	1	SjD
12	FMNL1	0.000125525	-0.472901	0.318	0.5	1	SjD
12	SIAH2	0.000155862	-0.473547	0.191	0.358	1	SjD
12	SLC16A1	1.57654e-05	-0.475177	0.058	0.183	0.76243	SjD
12	NR1D2	4.76902e-06	-0.475682	0.137	0.325	0.230634	SjD
12	RABGGTB	9.45472e-06	-0.476817	0.155	0.342	0.45724	SjD
12	MRPL18	0.00102222	-0.482246	0.184	0.317	1	SjD
12	RANBP2	0.000127245	-0.483108	0.177	0.333	1	SjD
12	MSL2	0.000106803	-0.485043	0.094	0.225	1	SjD
12	SC5D	0.00174821	-0.486892	0.052	0.133	1	SjD
12	RBM39	4.79904e-06	-0.486961	0.603	0.8	0.232086	SjD
12	ATP8A1	3.13299e-07	-0.493753	0.034	0.158	0.0151514	SjD
12	INSIG1	0.000315041	-0.493821	0.126	0.258	1	SjD
12	P2RY10	0.000851097	-0.498944	0.188	0.325	1	SjD
12	CHMP1B	6.15235e-06	-0.506439	0.126	0.3	0.297534	SjD
12	PNRC1	1.06466e-07	-0.508623	0.85	0.95	0.00514882	SjD
12	VPS29	0.000309954	-0.508949	0.294	0.467	1	SjD
12	CYCS	0.000647458	-0.509596	0.374	0.525	1	SjD
12	USP36	3.39006e-06	-0.516685	0.076	0.225	0.163947	SjD
12	MED15	0.00363703	-0.518318	0.22	0.35	1	SjD
12	CCR6	0.00102717	-0.519402	0.265	0.417	1	SjD
12	ZFAND5	0.000107064	-0.52329	0.184	0.35	1	SjD
12	SNHG15	0.00159573	-0.524745	0.206	0.342	1	SjD
12	CDKN1A	1.82412e-06	-0.526348	0.038	0.158	0.0882163	SjD
12	PER1	1.67468e-10	-0.52809	0.043	0.225	8.09892e-06	SjD
12	CTNNAL1	2.00746e-13	-0.533703	0.007	0.15	9.7083e-09	SjD
12	CYTIP	3.0859e-05	-0.534508	0.603	0.742	1	SjD
12	CHORDC1	4.98038e-05	-0.535041	0.108	0.25	1	SjD
12	HSPD1	9.08961e-06	-0.535325	0.238	0.458	0.439583	SjD
12	ARID5A	3.2303e-05	-0.541309	0.155	0.317	1	SjD
12	GTF2B	1.08897e-06	-0.542173	0.231	0.475	0.0526635	SjD
12	BTG3	0.000241708	-0.542479	0.256	0.425	1	SjD
12	GADD45A	2.76892e-06	-0.546594	0.179	0.383	0.133908	SjD
12	ZFAND2A	1.08038e-06	-0.552549	0.139	0.333	0.052248	SjD
12	ZFP36L1	0.00111773	-0.556598	0.583	0.667	1	SjD
12	RP11-849F2.7	2.96599e-13	-0.5599	0	0.117	1.43438e-08	SjD
12	BAG3	1.39696e-10	-0.560978	0.027	0.183	6.75583e-06	SjD
12	CCT4	2.58176e-05	-0.564259	0.323	0.525	1	SjD
12	CWF19L2	6.07439e-07	-0.571339	0.078	0.242	0.0293764	SjD
12	WSB1	1.76504e-06	-0.571349	0.343	0.6	0.0853592	SjD
12	GABARAPL1	1.77692e-08	-0.573341	0.099	0.3	0.000859336	SjD
12	PRMT9	1.06873e-06	-0.58747	0.148	0.35	0.051685	SjD
12	RASA3	3.12162e-06	-0.587726	0.28	0.517	0.150965	SjD
12	HSPA4	1.83808e-06	-0.588835	0.114	0.292	0.0888913	SjD
12	IRF2BPL	2.16941e-10	-0.593753	0.025	0.175	1.04915e-05	SjD
12	EIF4A3	8.57805e-06	-0.594262	0.13	0.292	0.414843	SjD
12	LAMP1	4.13976e-07	-0.603962	0.193	0.417	0.0200203	SjD
12	NABP1	1.11528e-07	-0.604925	0.09	0.267	0.00539361	SjD
12	ISCA1	2.29864e-06	-0.608221	0.253	0.467	0.111165	SjD
12	LUC7L2	5.55168e-08	-0.610916	0.177	0.417	0.00268485	SjD
12	SDCBP	5.00368e-08	-0.61361	0.186	0.433	0.00241983	SjD
12	FAM46C	2.09415e-06	-0.613767	0.309	0.533	0.101275	SjD
12	CD28	2.74143e-07	-0.613813	0.262	0.517	0.0132578	SjD
12	ICOS	4.7705e-06	-0.614708	0.28	0.483	0.230706	SjD
12	SF3B1	7.00118e-05	-0.624376	0.448	0.617	1	SjD
12	PIK3R1	8.66939e-08	-0.627361	0.453	0.7	0.0041926	SjD
12	DDIT3	8.14215e-10	-0.634095	0.067	0.267	3.93763e-05	SjD
12	RALGAPA1	6.43469e-08	-0.637447	0.112	0.317	0.00311188	SjD
12	NAMPT	1.59748e-08	-0.650068	0.121	0.342	0.000772556	SjD
12	NR4A2	0.000122633	-0.650235	0.417	0.583	1	SjD
12	CITED2	0.00312382	-0.656224	0.312	0.45	1	SjD
12	RHBDD2	1.67704e-06	-0.65883	0.309	0.533	0.0811036	SjD
12	UBB	1.97015e-06	-0.680373	0.74	0.85	0.0952786	SjD
12	GEM	2.47433e-06	-0.681828	0.025	0.125	0.119661	SjD
12	AP000769.1	3.58075e-11	-0.687469	0.152	0.442	1.73169e-06	SjD
12	SLC2A3	1.5128e-06	-0.704139	0.522	0.708	0.0731607	SjD
12	SAT1	4.43903e-09	-0.707979	0.646	0.842	0.000214676	SjD
12	ID3	7.46423e-05	-0.71419	0.083	0.208	1	SjD
12	CLK1	2.96844e-08	-0.75557	0.287	0.533	0.00143557	SjD
12	CKS2	2.22345e-08	-0.75969	0.103	0.3	0.00107528	SjD
12	HSP90AB1	4.78334e-10	-0.771462	0.7	0.9	2.31327e-05	SjD
12	EIF5	1.54002e-10	-0.779705	0.469	0.75	7.44771e-06	SjD
12	IDI1	9.89825e-13	-0.780148	0.114	0.4	4.78689e-08	SjD
12	OSER1	3.08039e-12	-0.786643	0.233	0.558	1.48971e-07	SjD
12	ZNF331	2.28845e-10	-0.793499	0.184	0.467	1.10672e-05	SjD
12	PELI1	1.62952e-09	-0.796713	0.289	0.575	7.88053e-05	SjD
12	DDIT4	5.47505e-07	-0.799136	0.478	0.692	0.0264779	SjD
12	NFE2L2	5.56509e-07	-0.808468	0.204	0.408	0.0269133	SjD
12	RSRC2	4.62199e-09	-0.813706	0.249	0.5	0.000223524	SjD
12	CSRNP1	1.94773e-09	-0.816109	0.173	0.408	9.41942e-05	SjD
12	SRGN	8.43546e-14	-0.819537	0.836	0.933	4.07947e-09	SjD
12	SOCS3	1.05509e-11	-0.821759	0.152	0.433	5.10251e-07	SjD
12	NR4A1	1.01455e-13	-0.847589	0.018	0.192	4.90648e-09	SjD
12	HSPA8	2.4268e-16	-0.850092	0.924	0.992	1.17362e-11	SjD
12	BCAS2	1.59733e-09	-0.851323	0.278	0.55	7.72484e-05	SjD
12	BRD2	3.65403e-10	-0.851672	0.381	0.683	1.76713e-05	SjD
12	BTG1	2.76539e-17	-0.864224	0.973	1	1.33737e-12	SjD
12	CACYBP	2.07648e-08	-0.879499	0.303	0.533	0.00100421	SjD
12	SQSTM1	2.46221e-08	-0.881038	0.448	0.683	0.00119075	SjD
12	PCBP1	7.49929e-12	-0.893598	0.303	0.625	3.62673e-07	SjD
12	MYLIP	3.98144e-13	-0.900256	0.182	0.492	1.92547e-08	SjD
12	ZFP36L2	9.90556e-13	-0.906822	0.859	0.933	4.79043e-08	SjD
12	SFPQ	1.74156e-14	-0.910776	0.397	0.742	8.42234e-10	SjD
12	SOCS1	2.55714e-11	-0.926785	0.085	0.317	1.23666e-06	SjD
12	PPP1R2	7.39152e-08	-0.935569	0.496	0.683	0.00357461	SjD
12	SKIL	4.18687e-15	-0.937627	0.027	0.233	2.02481e-10	SjD
12	DNAJB4	4.36413e-23	-0.96272	0.025	0.308	2.11053e-18	SjD
12	SAMSN1	3.92987e-12	-0.98473	0.278	0.592	1.90052e-07	SjD
12	RSRP1	7.82679e-17	-0.99234	0.507	0.85	3.78511e-12	SjD
12	CD55	2.80593e-14	-1.01509	0.361	0.683	1.35697e-09	SjD
12	RGS2	5.51064e-10	-1.02419	0.112	0.35	2.665e-05	SjD
12	H2AFX	6.5125e-18	-1.02946	0.085	0.4	3.14951e-13	SjD
12	UBC	6.40546e-23	-1.03078	0.933	0.975	3.09774e-18	SjD
12	PMAIP1	4.54182e-09	-1.05018	0.309	0.558	0.000219647	SjD
12	HSPB1	8.69201e-07	-1.05271	0.35	0.542	0.0420354	SjD
12	IER2	4.89469e-09	-1.09157	0.578	0.758	0.000236712	SjD
12	YPEL5	4.03499e-21	-1.16138	0.318	0.75	1.95136e-16	SjD
12	HSPA6	4.54143e-12	-1.17462	0.002	0.117	2.19628e-07	SjD
12	DNAJA1	3.41284e-19	-1.21239	0.24	0.65	1.65048e-14	SjD
12	NFKBIA	2.11892e-12	-1.28766	0.545	0.758	1.02473e-07	SjD
12	DUSP4	2.77451e-15	-1.33585	0.249	0.583	1.34178e-10	SjD
12	ANKRD37	1.55995e-23	-1.36863	0.045	0.367	7.54406e-19	SjD
12	HSPE1	2.72926e-14	-1.40794	0.41	0.667	1.3199e-09	SjD
12	CREM	1.00584e-18	-1.49426	0.206	0.575	4.86434e-14	SjD
12	RBKS	1.05673e-22	-1.52102	0.061	0.4	5.11047e-18	SjD
12	SERTAD1	2.68322e-36	-1.56049	0.081	0.575	1.29763e-31	SjD
12	HSPH1	4.77487e-37	-1.75898	0.076	0.558	2.30917e-32	SjD
12	HSP90AA1	4.531e-39	-1.98635	0.756	0.967	2.19124e-34	SjD
12	GADD45B	2.10944e-31	-2.31619	0.251	0.75	1.02015e-26	SjD
12	DNAJB1	1.33547e-49	-3.14885	0.709	0.967	6.45848e-45	SjD
12	HSPA1A	6.73476e-51	-5.01995	0.146	0.75	3.257e-46	SjD
12	HSPA1B	1.07742e-101	-5.2624	0.004	0.867	5.21051e-97	SjD
11	JUN	1.78896e-06	1.27444	0.667	0.503	0.0865159	cSjD
11	HLA-C	1.37346e-18	0.908931	1	0.944	6.6422e-14	cSjD
11	CD69	0.000260146	0.893363	0.541	0.357	1	cSjD
11	MTRNR2L12	5.45985e-12	0.801427	0.982	0.881	2.64044e-07	cSjD
11	CXCR4	0.000465277	0.669419	0.748	0.58	1	cSjD
11	JUND	8.36259e-05	0.598916	0.892	0.811	1	cSjD
11	SNHG5	0.000138831	0.593551	0.685	0.448	1	cSjD
11	TUBA1A	0.000447403	0.579554	0.631	0.434	1	cSjD
11	MCL1	0.000146117	0.548463	0.495	0.259	1	cSjD
11	FOSB	0.000203385	0.545329	0.315	0.119	1	cSjD
11	EIF4A1	0.000119477	0.534097	0.703	0.497	1	cSjD
11	TCF7	0.00065211	0.522751	0.793	0.58	1	cSjD
11	NR4A2	1.51505e-05	0.517483	0.162	0.014	0.732695	cSjD
11	TC2N	0.00399852	0.485241	0.288	0.14	1	cSjD
11	CTLA4	0.00051254	0.473238	0.225	0.07	1	cSjD
11	ARRDC3	0.0011918	0.472361	0.36	0.161	1	cSjD
11	RBM33	0.012947	0.469743	0.405	0.259	1	cSjD
11	MED13L	0.000545887	0.468779	0.261	0.091	1	cSjD
11	TFAM	0.00219316	0.449221	0.279	0.126	1	cSjD
11	BCL9L	0.00154463	0.444582	0.279	0.119	1	cSjD
11	SHFL	0.00212769	0.437801	0.288	0.126	1	cSjD
11	BAZ1A	0.0021139	0.432735	0.342	0.168	1	cSjD
11	MRPS12	0.00164005	0.431926	0.261	0.112	1	cSjD
11	ROCK1	0.0184851	0.430381	0.387	0.259	1	cSjD
11	ARRDC1	0.00174522	0.429799	0.225	0.084	1	cSjD
11	SNHG8	0.00065211	0.426259	0.793	0.58	1	cSjD
11	SLTM	0.00763438	0.421152	0.459	0.28	1	cSjD
11	PARK7	0.0145975	0.420502	0.658	0.476	1	cSjD
11	ERBIN	0.000588669	0.417563	0.369	0.161	1	cSjD
11	RPL37A	1.59659e-06	0.415654	1	0.986	0.0772129	cSjD
11	ZNF274	0.000206496	0.413974	0.189	0.042	1	cSjD
11	PPP1R15A	0.00812399	0.413073	0.261	0.133	1	cSjD
11	HIST1H4C	0.00341217	0.410725	0.622	0.427	1	cSjD
11	TBC1D10C	0.0112748	0.410403	0.622	0.469	1	cSjD
11	NOG	0.0019071	0.407886	0.387	0.196	1	cSjD
11	CENPK	0.0202585	0.403566	0.261	0.147	1	cSjD
11	NFE2L2	0.0236975	0.400836	0.315	0.196	1	cSjD
11	LDLRAD4	0.000248376	0.400446	0.198	0.049	1	cSjD
11	SLC2A3	0.0163516	0.398849	0.243	0.126	1	cSjD
11	CCDC59	0.0128494	0.397333	0.333	0.196	1	cSjD
11	ERAP2	0.00166851	0.39713	0.216	0.077	1	cSjD
11	OTUD6B-AS1	0.00390866	0.396732	0.324	0.161	1	cSjD
11	VPS13A	0.00137027	0.39462	0.234	0.084	1	cSjD
11	VTI1A	0.00605253	0.392879	0.18	0.07	1	cSjD
11	POM121	0.00105043	0.392288	0.198	0.063	1	cSjD
11	TRA2A	0.0178948	0.39204	0.333	0.196	1	cSjD
11	MED15	0.00137756	0.390701	0.189	0.056	1	cSjD
11	RPS27L	0.0152085	0.390216	0.586	0.406	1	cSjD
11	CUL5	0.00247946	0.388763	0.252	0.105	1	cSjD
11	CBX5	0.00531504	0.388669	0.252	0.112	1	cSjD
11	EIF2S1	0.00235968	0.387865	0.216	0.084	1	cSjD
11	NAA20	0.00109027	0.386025	0.378	0.175	1	cSjD
11	LARP4	0.000120377	0.385513	0.153	0.021	1	cSjD
11	ZBTB24	0.00190677	0.383533	0.342	0.154	1	cSjD
11	RPL39L	0.000494821	0.38192	0.135	0.021	1	cSjD
11	TMF1	0.00735354	0.381038	0.252	0.119	1	cSjD
11	CCDC137	0.00194261	0.379378	0.18	0.056	1	cSjD
11	ZNF33A	0.00360664	0.379016	0.261	0.112	1	cSjD
11	IFITM1	0.0143159	0.378939	0.378	0.252	1	cSjD
11	SPN	0.000430734	0.378815	0.225	0.063	1	cSjD
11	TUT4	0.0254221	0.376724	0.523	0.371	1	cSjD
11	OXNAD1	0.0173637	0.376354	0.559	0.42	1	cSjD
11	CRBN	0.0177575	0.375455	0.369	0.245	1	cSjD
11	SPOP	0.00526217	0.374908	0.234	0.098	1	cSjD
11	TECPR1	0.00091624	0.371223	0.18	0.049	1	cSjD
11	PHACTR2	0.00748529	0.370972	0.216	0.091	1	cSjD
11	NAA16	0.00515701	0.368953	0.18	0.063	1	cSjD
11	FNBP1	0.0048088	0.368273	0.568	0.371	1	cSjD
11	VCP	0.0104531	0.36637	0.252	0.126	1	cSjD
11	FAM217B	0.00075822	0.364435	0.234	0.077	1	cSjD
11	FOXO1	0.0339753	0.364355	0.279	0.161	1	cSjD
11	NCK2	0.0295545	0.362807	0.45	0.308	1	cSjD
11	UBLCP1	0.0141275	-0.369349	0.081	0.182	1	cSjD
11	OGT	0.0137803	-0.369982	0.234	0.364	1	cSjD
11	CTSW	0.0137486	-0.374156	0.054	0.147	1	cSjD
11	EVA1B	0.00387938	-0.383799	0.027	0.126	1	cSjD
11	NME4	0.00184324	-0.392834	0.036	0.154	1	cSjD
11	ADTRP	0.00800317	-0.401908	0.108	0.231	1	cSjD
11	HBS1L	0.00219188	-0.410223	0.054	0.182	1	cSjD
11	UBE2I	0.00442299	-0.411397	0.414	0.538	1	cSjD
11	ARPC5L	0.00694391	-0.421958	0.18	0.308	1	cSjD
11	RTF1	0.0152153	-0.427959	0.261	0.392	1	cSjD
11	PTGER2	0.00222789	-0.445834	0.081	0.217	1	cSjD
11	IPCEF1	0.00187401	-0.446679	0.198	0.371	1	cSjD
11	PRKCQ-AS1	0.0017113	-0.453278	0.595	0.72	1	cSjD
11	NBDY	0.00736492	-0.47277	0.18	0.301	1	cSjD
11	FAM153CP	0.0075971	-0.490129	0.072	0.182	1	cSjD
11	RPS10	1.28869e-13	-0.702732	0.982	1	6.23224e-09	cSjD
11	FOS	9.59694e-15	2.27193	0.559	0.133	4.64118e-10	None
11	DUSP1	1.17715e-13	1.44497	0.604	0.168	5.69283e-09	None
11	JUNB	3.74164e-05	1.14361	0.82	0.706	1	None
11	RGS1	3.58745e-06	0.887287	0.234	0.042	0.173492	None
11	ZFP36L2	1.18557e-05	0.61405	0.829	0.636	0.573356	None
11	TNFAIP3	2.41797e-05	0.58061	0.279	0.077	1	None
11	DNAJB1	0.0317859	0.482476	0.405	0.294	1	None
11	TSC22D3	0.00256182	0.468021	0.721	0.594	1	None
11	ZFP36	0.0096732	0.417996	0.396	0.238	1	None
11	TNFRSF14	0.00104207	0.415956	0.441	0.224	1	None
11	KAT8	0.000348068	0.400896	0.198	0.049	1	None
11	MAP4K4	0.00254161	0.398682	0.315	0.14	1	None
11	NDUFS6	0.00121333	-0.383613	0.234	0.406	1	None
11	IL7R	0.00992773	-0.452662	0.793	0.797	1	None
11	HLA-B	4.55007e-09	-0.464643	1	1	0.000220046	None
11	GIMAP4	1.47021e-06	1.70838	0.606	0.083	0.0711006	SjD
11	RPS26	0.000191161	1.64822	0.949	0.875	1	SjD
11	SRSF5	1.41671e-05	1.22534	0.808	0.417	0.685136	SjD
11	TPI1	0.000561319	1.13267	0.454	0.083	1	SjD
11	MYC	0.00179493	1.11143	0.375	0.042	1	SjD
11	YPEL3	0.000599018	1.08431	0.549	0.167	1	SjD
11	UQCRQ	0.000838576	1.08398	0.335	0	1	SjD
11	PPP1CA	0.00106147	1.00808	0.4	0.042	1	SjD
11	H2AFZ	0.00201956	0.984005	0.532	0.208	1	SjD
11	UCP2	0.00181531	0.930044	0.676	0.375	1	SjD
11	S100A6	0.000503869	0.854391	0.851	0.75	1	SjD
11	SELPLG	0.00303364	0.852607	0.485	0.167	1	SjD
11	PDCD6	0.00751569	0.842505	0.29	0.042	1	SjD
11	GABARAPL2	0.00681771	0.833766	0.417	0.125	1	SjD
11	LSM7	0.00692515	0.823741	0.47	0.167	1	SjD
11	BIN1	0.00943	0.794663	0.344	0.083	1	SjD
11	SLC9A3R1	0.0250386	0.772088	0.332	0.125	1	SjD
11	S100A8	0.0243231	0.772034	0.383	0.167	1	SjD
11	THRAP3	0.0132306	0.767135	0.273	0.042	1	SjD
11	TUBB	0.0158181	0.758217	0.451	0.208	1	SjD
11	SLC38A2	0.0201688	0.750931	0.254	0.042	1	SjD
11	S100A11	0.0289634	0.750107	0.372	0.167	1	SjD
11	RNASEH2B	0.0120927	0.749685	0.214	0	1	SjD
11	GADD45GIP1	0.0218546	0.748737	0.293	0.083	1	SjD
11	ALKBH7	0.0175016	0.746591	0.383	0.125	1	SjD
11	COX7A2L	0.012436	0.741967	0.431	0.208	1	SjD
11	ZNF706	0.0176208	0.739163	0.358	0.125	1	SjD
11	LCK	0.00779324	0.738306	0.637	0.417	1	SjD
11	PPP4C	0.0148198	0.736331	0.304	0.083	1	SjD
11	TTC3	0.035385	0.736133	0.363	0.167	1	SjD
11	GPX4	0.0115739	0.736123	0.639	0.5	1	SjD
11	RABAC1	0.0275371	0.732219	0.375	0.167	1	SjD
11	UFD1L	0.0127979	0.731303	0.211	0	1	SjD
11	RGS19	0.018922	0.730256	0.192	0	1	SjD
11	CD27	0.0101835	0.728496	0.589	0.375	1	SjD
11	FKBP1A	0.0168917	0.728433	0.42	0.208	1	SjD
11	C14orf2	0.0249181	0.725143	0.425	0.208	1	SjD
11	SVBP	0.0160215	0.722764	0.2	0	1	SjD
11	PNPLA2	0.017352	0.722699	0.375	0.125	1	SjD
11	FAM96B	0.0256094	0.72083	0.296	0.083	1	SjD
11	NCBP2-AS2	0.0231427	0.716868	0.242	0.042	1	SjD
11	S100A9	0.0262242	0.711702	0.386	0.167	1	SjD
11	SAMD9	0.0143251	0.708765	0.206	0	1	SjD
11	ARPC1B	0.0273351	0.705041	0.575	0.375	1	SjD
11	PSMD5-AS1	0.027057	0.700618	0.33	0.125	1	SjD
11	LINC00493	0.0222618	0.696076	0.448	0.208	1	SjD
11	GRSF1	0.020269	0.689551	0.341	0.125	1	SjD
11	ORAI1	0.0211218	0.681825	0.186	0	1	SjD
11	AC006129.2	0.0286349	0.679526	0.499	0.292	1	SjD
11	ZNHIT3	0.0278419	0.67781	0.225	0.042	1	SjD
11	C19orf43	0.0113281	0.675204	0.682	0.458	1	SjD
11	HCLS1	0.0231022	0.675116	0.563	0.333	1	SjD
11	VPS72	0.0199935	0.67382	0.189	0	1	SjD
11	CYP20A1	0.0199935	0.671457	0.189	0	1	SjD
11	GYPC	0.0279489	0.668581	0.561	0.375	1	SjD
11	POLR2L	0.0167529	0.66594	0.369	0.125	1	SjD
11	CD52	8.08377e-05	0.661587	0.977	0.958	1	SjD
11	TACC3	0.024876	0.658885	0.177	0	1	SjD
11	U2AF2	0.0199935	0.655992	0.189	0	1	SjD
11	LAT	0.0234956	0.652402	0.468	0.208	1	SjD
11	MRPS35	0.0220992	0.649374	0.245	0.042	1	SjD
11	SSR4	0.0140212	0.641353	0.623	0.417	1	SjD
11	SRSF8	0.0355904	0.640684	0.352	0.125	1	SjD
11	HLA-F	0.0268313	0.638157	0.499	0.25	1	SjD
11	ATP5J2	0.0282912	0.636806	0.499	0.25	1	SjD
11	PSMB3	0.0238846	0.635285	0.38	0.167	1	SjD
11	GTF2A2	0.0312031	0.635226	0.273	0.083	1	SjD
11	ARL6IP5	0.0352057	0.628735	0.656	0.542	1	SjD
11	LRPAP1	0.0363089	0.627583	0.22	0.042	1	SjD
11	PTPRC	0.0110491	0.626325	0.876	0.792	1	SjD
11	PRPSAP2	0.026261	0.624632	0.175	0	1	SjD
11	DENR	0.0331979	0.6231	0.225	0.042	1	SjD
11	ENO1	0.0309732	0.621156	0.518	0.292	1	SjD
11	BLOC1S4	0.0275444	0.616884	0.344	0.125	1	SjD
11	CCT2	0.0472024	0.615723	0.265	0.083	1	SjD
11	PDIA3	0.0317565	0.614158	0.448	0.208	1	SjD
11	METAP2	0.0395711	0.613671	0.22	0.042	1	SjD
11	NOP56	0.024876	0.611028	0.177	0	1	SjD
11	OGFR	0.0308649	0.610529	0.166	0	1	SjD
11	IFITM2	0.0268092	0.608649	0.735	0.5	1	SjD
11	ATP5D	0.0318115	0.608369	0.603	0.375	1	SjD
11	VAMP8	0.0389388	0.607312	0.479	0.292	1	SjD
11	KXD1	0.0369142	0.598561	0.225	0.042	1	SjD
11	EIF3A	0.0322083	0.59663	0.29	0.083	1	SjD
11	FGFR1OP2	0.0395106	0.596614	0.29	0.083	1	SjD
11	TMUB1	0.0294568	0.595586	0.239	0.042	1	SjD
11	LSR	0.0277184	0.593298	0.172	0	1	SjD
11	TMEM261	0.0381978	0.589135	0.155	0	1	SjD
11	RP11-660L16.2	0.0423981	0.57863	0.214	0.042	1	SjD
11	ARPC3	0.0139772	0.577392	0.763	0.667	1	SjD
11	RAB1B	0.0465942	0.576756	0.2	0.042	1	SjD
11	MED10	0.0237006	0.575219	0.437	0.208	1	SjD
11	LMAN2	0.0209128	0.574327	0.268	0.042	1	SjD
11	PCED1B	0.0480452	0.572017	0.431	0.25	1	SjD
11	KIAA0040	0.0402737	0.571747	0.152	0	1	SjD
11	CORO1A	0.00559342	0.569451	0.907	0.833	1	SjD
11	POLR3GL	0.027234	0.568531	0.315	0.083	1	SjD
11	ACTB	0.000296383	0.567953	1	1	1	SjD
11	ECH1	0.0416628	0.564097	0.338	0.125	1	SjD
11	DHRS7	0.0272046	0.561549	0.304	0.083	1	SjD
11	TMSB4X	4.11891e-05	0.551425	1	1	1	SjD
11	LIMD2	0.0159158	0.551042	0.851	0.792	1	SjD
11	SEC13	0.0343466	0.545092	0.161	0	1	SjD
11	CPNE1	0.0474133	0.543705	0.217	0.042	1	SjD
11	BORCS7	0.0402737	0.539324	0.152	0	1	SjD
11	LPIN2	0.0447513	0.53064	0.146	0	1	SjD
11	HLA-E	0.00214916	0.530497	0.98	0.958	1	SjD
11	HK1	0.0424564	0.529753	0.149	0	1	SjD
11	CCDC124	0.0471641	0.526915	0.144	0	1	SjD
11	RBM22	0.0497007	0.526791	0.141	0	1	SjD
11	CCDC90B	0.0447512	0.526395	0.146	0	1	SjD
11	PSMD3	0.0447513	0.522481	0.146	0	1	SjD
11	PCMTD2	0.0381978	0.521929	0.155	0	1	SjD
11	FIBP	0.0447513	0.521018	0.146	0	1	SjD
11	RRP1B	0.0447513	0.519311	0.146	0	1	SjD
11	RPL6	2.39065e-05	0.515186	1	1	1	SjD
11	LRRFIP1	0.0328357	0.514223	0.338	0.125	1	SjD
11	NIN	0.0447513	0.512996	0.146	0	1	SjD
11	FLT3LG	0.038418	0.510521	0.53	0.292	1	SjD
11	DCXR	0.0372786	0.505957	0.349	0.125	1	SjD
11	H3F3A	0.00911579	0.50334	0.913	0.875	1	SjD
11	OAZ1	0.00874785	0.499979	0.887	0.708	1	SjD
11	ZNF511	0.0447513	0.493471	0.146	0	1	SjD
11	IL2RG	0.0397836	0.482284	0.724	0.583	1	SjD
11	MZT2B	0.040669	0.473887	0.662	0.5	1	SjD
11	CUL4A	0.0497007	0.473775	0.141	0	1	SjD
11	CD3G	0.0415418	0.461477	0.665	0.417	1	SjD
11	RGCC	0.02088	0.459607	0.377	0.125	1	SjD
11	CD3D	0.0241462	0.457839	0.817	0.667	1	SjD
11	TRAF3IP3	0.0343342	0.435361	0.713	0.542	1	SjD
11	TXNIP	0.0315182	0.388018	0.986	0.958	1	SjD
11	USP34	0.0289719	-0.364068	0.13	0.292	1	SjD
11	HSPBAP1	0.0069218	-0.365538	0.025	0.125	1	SjD
11	SORBS3	0.0183902	-0.365748	0.073	0.208	1	SjD
11	WDR70	0.0169773	-0.365973	0.051	0.167	1	SjD
11	NCAPD2	0.00679085	-0.367893	0.025	0.125	1	SjD
11	MATR3.1	0.0449933	-0.369196	0.352	0.542	1	SjD
11	PABPC1	0.00566527	-0.370066	0.975	1	1	SjD
11	PPP6R2	0.045474	-0.370219	0.087	0.208	1	SjD
11	NCOR2	0.000725742	-0.370585	0.017	0.125	1	SjD
11	AK5	0.0226183	-0.371031	0.096	0.25	1	SjD
11	USP42	0.00178685	-0.371287	0.048	0.208	1	SjD
11	RGS5.1	0.000274865	-0.371396	0.014	0.125	1	SjD
11	NUTM2A-AS1	0.0343267	-0.373438	0.11	0.25	1	SjD
11	ZNF431	0.048796	-0.374436	0.113	0.25	1	SjD
11	SLC41A1	1.11101e-05	-0.376004	0.008	0.125	0.537297	SjD
11	CLINT1	0.037028	-0.376489	0.189	0.375	1	SjD
11	ST7L	0.0152862	-0.377044	0.048	0.167	1	SjD
11	MED23	0.00490704	-0.377344	0.039	0.167	1	SjD
11	PTPN7	0.03509	-0.379497	0.101	0.25	1	SjD
11	GPR137B	0.000251134	-0.37975	0.014	0.125	1	SjD
11	DCTN6	0.0213943	-0.383053	0.073	0.208	1	SjD
11	LACTB2	0.0163555	-0.383209	0.031	0.125	1	SjD
11	SNHG15	0.0186679	-0.385741	0.223	0.458	1	SjD
11	RCBTB1	0.0105152	-0.386084	0.028	0.125	1	SjD
11	CXorf40A	0.00705501	-0.389102	0.025	0.125	1	SjD
11	DDX27	0.0359348	-0.39245	0.13	0.292	1	SjD
11	PLEKHA3	0.033145	-0.3934	0.082	0.208	1	SjD
11	MED21	0.0162312	-0.394353	0.07	0.208	1	SjD
11	SAMD8	0.0243645	-0.394577	0.034	0.125	1	SjD
11	RPS3A	1.2466e-05	-0.394864	1	1	0.602867	SjD
11	BIRC2	0.0483221	-0.395339	0.107	0.25	1	SjD
11	TUBGCP6	0.00406358	-0.398433	0.023	0.125	1	SjD
11	DUSP5	0.000251134	-0.398477	0.014	0.125	1	SjD
11	C6orf62	0.0253608	-0.398767	0.104	0.25	1	SjD
11	TAF4B	0.00178518	-0.402399	0.02	0.125	1	SjD
11	SLFN11	0.000653517	-0.402599	0.028	0.167	1	SjD
11	SNX13	0.00641127	-0.403193	0.025	0.125	1	SjD
11	C7orf43	0.0101516	-0.404321	0.028	0.125	1	SjD
11	DERL2	0.0219314	-0.404472	0.124	0.292	1	SjD
11	TCP1	0.0394622	-0.406729	0.161	0.333	1	SjD
11	KPNA5	0.0314012	-0.407996	0.104	0.25	1	SjD
11	SLC30A6	0.0110823	-0.411494	0.028	0.125	1	SjD
11	SLC7A6OS	0.0030179	-0.411766	0.037	0.167	1	SjD
11	PITPNA-AS1	0.0389661	-0.41269	0.104	0.25	1	SjD
11	ZNF335	0.0417084	-0.412745	0.062	0.167	1	SjD
11	CCDC58	0.0171669	-0.414758	0.07	0.208	1	SjD
11	TTBK2	1.1928e-05	-0.416028	0.017	0.167	0.576849	SjD
11	MIAT	0.00381528	-0.416673	0.023	0.125	1	SjD
11	CSRNP1	0.0151917	-0.419163	0.113	0.292	1	SjD
11	CH507-9B2.3	0.013723	-0.425525	0.068	0.208	1	SjD
11	CHIC2	0.0497484	-0.426987	0.228	0.417	1	SjD
11	POLR2C	0.0191456	-0.427044	0.214	0.417	1	SjD
11	SOCS3	0.0359499	-0.429082	0.144	0.292	1	SjD
11	CWF19L2	0.0146544	-0.430855	0.093	0.25	1	SjD
11	ANKRD13C	0.030462	-0.431124	0.056	0.167	1	SjD
11	TAF9B	0.00188129	-0.431722	0.034	0.167	1	SjD
11	C6orf120	0.000283408	-0.432461	0.025	0.167	1	SjD
11	IRF1	0.0477541	-0.433148	0.256	0.417	1	SjD
11	ZNF124	0.0108903	-0.434459	0.028	0.125	1	SjD
11	FAM200B	0.0490822	-0.435433	0.183	0.333	1	SjD
11	MECP2	0.0131922	-0.436731	0.13	0.333	1	SjD
11	TRIM26	0.00915218	-0.436778	0.045	0.167	1	SjD
11	SOAT1	0.00271196	-0.438673	0.054	0.208	1	SjD
11	RB1CC1	0.0108679	-0.440827	0.09	0.25	1	SjD
11	SYAP1	0.0295235	-0.446185	0.104	0.25	1	SjD
11	PHF3	0.0344531	-0.44631	0.285	0.5	1	SjD
11	NKTR	0.032293	-0.448662	0.248	0.458	1	SjD
11	NSF	0.0323384	-0.449388	0.11	0.25	1	SjD
11	DUSP10	0.00358084	-0.450448	0.023	0.125	1	SjD
11	ITGA6	0.0149966	-0.451338	0.07	0.208	1	SjD
11	ZSCAN18	0.00188129	-0.451886	0.034	0.167	1	SjD
11	ECD	0.00574768	-0.453288	0.082	0.25	1	SjD
11	SLC39A3	0.00162401	-0.453669	0.02	0.125	1	SjD
11	GLTSCR1L	0.000481475	-0.455775	0.028	0.167	1	SjD
11	POLR2K	0.0496137	-0.457169	0.206	0.375	1	SjD
11	NDUFAF5	3.66381e-05	-0.464497	0.02	0.167	1	SjD
11	TBPL1	0.00683445	-0.464526	0.104	0.292	1	SjD
11	PPM1A	0.0374771	-0.464711	0.037	0.125	1	SjD
11	LINC01215	0.000643004	-0.465332	0.059	0.25	1	SjD
11	MT-ATP8	0.0172422	-0.466376	0.98	0.958	1	SjD
11	KLHL28	0.0187954	-0.466781	0.073	0.208	1	SjD
11	AFF4	0.0494673	-0.469127	0.166	0.333	1	SjD
11	NUP54	0.00181326	-0.469544	0.068	0.25	1	SjD
11	ATXN1	0.0258591	-0.469727	0.079	0.208	1	SjD
11	COMMD1	0.0103987	-0.470891	0.113	0.292	1	SjD
11	ZBTB40	0.0270058	-0.472861	0.034	0.125	1	SjD
11	CS	0.0111252	-0.473346	0.113	0.292	1	SjD
11	TRIM23	3.77071e-05	-0.473371	0.02	0.167	1	SjD
11	SGTB	0.00870723	-0.474322	0.161	0.375	1	SjD
11	C17orf75	3.14212e-07	-0.47539	0.011	0.167	0.0151956	SjD
11	FAM91A1	0.000103986	-0.476366	0.023	0.167	1	SjD
11	SART3	0.00236833	-0.478879	0.054	0.208	1	SjD
11	TOE1	3.45857e-05	-0.483351	0.02	0.167	1	SjD
11	CTA-29F11.1	0.0169215	-0.483857	0.138	0.333	1	SjD
11	ATP7A	9.82134e-06	-0.48489	0.008	0.125	0.47497	SjD
11	RBM18	0.000725621	-0.485308	0.045	0.208	1	SjD
11	HNRNPC	0.0186177	-0.487696	0.49	0.75	1	SjD
11	EIF3I	0.0414688	-0.488548	0.273	0.458	1	SjD
11	ZBED5-AS1	0.0177196	-0.489983	0.031	0.125	1	SjD
11	INSIG2	0.00174143	-0.491841	0.051	0.208	1	SjD
11	ATAD2	0.000232247	-0.494455	0.039	0.208	1	SjD
11	TROVE2	0.0379256	-0.499698	0.163	0.333	1	SjD
11	LAPTM5	0.0356796	-0.501548	0.854	0.917	1	SjD
11	TSG101	0.00132164	-0.503012	0.085	0.292	1	SjD
11	SLC40A1	0.0247276	-0.503021	0.034	0.125	1	SjD
11	MS4A6A	0.00329201	-0.503062	0.037	0.167	1	SjD
11	PIH1D1	0.0360001	-0.504142	0.206	0.375	1	SjD
11	AIG1	0.0446631	-0.504246	0.087	0.208	1	SjD
11	CYTIP	0.0336953	-0.504696	0.639	0.792	1	SjD
11	CYB561D2.1	0.00256245	-0.505362	0.09	0.292	1	SjD
11	C1orf35	0.0258226	-0.50629	0.104	0.25	1	SjD
11	KLRB1	0.017198	-0.507551	0.051	0.167	1	SjD
11	NSMCE3	0.0341638	-0.509153	0.327	0.542	1	SjD
11	HSPB1	0.00574016	-0.509738	0.468	0.75	1	SjD
11	MKLN1	0.0370444	-0.510829	0.085	0.208	1	SjD
11	MT-ND2	0.0286642	-0.510948	0.963	0.917	1	SjD
11	SLAMF1	0.0096973	-0.512018	0.045	0.167	1	SjD
11	UBL5	0.0432654	-0.512846	0.577	0.833	1	SjD
11	ARFGAP3	0.00416597	-0.515087	0.039	0.167	1	SjD
11	SENP5	0.000391891	-0.51557	0.042	0.208	1	SjD
11	NR4A1	8.67609e-06	-0.516409	0.008	0.125	0.419585	SjD
11	AP000769.1	0.00772667	-0.517107	0.163	0.375	1	SjD
11	RFXANK	0.00374753	-0.517148	0.099	0.292	1	SjD
11	STT3B	0.0299517	-0.518078	0.161	0.333	1	SjD
11	RAB3GAP1	0.00443175	-0.520486	0.099	0.292	1	SjD
11	TRIM11	0.00364792	-0.521305	0.039	0.167	1	SjD
11	TRAF3IP2	0.00592504	-0.521332	0.042	0.167	1	SjD
11	STAT5B	0.00255885	-0.521372	0.093	0.292	1	SjD
11	TNKS	3.05839e-07	-0.521629	0.028	0.25	0.0147907	SjD
11	EIF5	0.0242836	-0.523611	0.515	0.625	1	SjD
11	PNRC1	0.00627771	-0.525415	0.882	0.958	1	SjD
11	ADPGK	0.0296102	-0.528129	0.107	0.25	1	SjD
11	RP11-553L6.2	0.000258942	-0.529016	0.056	0.25	1	SjD
11	RABGAP1L	0.0123434	-0.529493	0.149	0.333	1	SjD
11	EEF2	0.00317236	-0.53275	0.955	0.958	1	SjD
11	GTPBP6	0.0232181	-0.534313	0.101	0.25	1	SjD
11	CPSF6	0.00401573	-0.535732	0.149	0.375	1	SjD
11	GNPTAB	0.0148838	-0.538001	0.068	0.208	1	SjD
11	ATG2A	0.0143271	-0.538011	0.051	0.167	1	SjD
11	LATS1	0.0149966	-0.5388	0.07	0.208	1	SjD
11	ANKS3	0.0108903	-0.53895	0.028	0.125	1	SjD
11	ELF1	0.0161017	-0.541413	0.465	0.667	1	SjD
11	LCMT1	0.0372081	-0.541672	0.141	0.292	1	SjD
11	TRIM5	0.00381528	-0.541684	0.023	0.125	1	SjD
11	PCBP1	0.0410211	-0.546065	0.234	0.417	1	SjD
11	TWISTNB	0.0179927	-0.548393	0.073	0.208	1	SjD
11	ALOX12-AS1	0.00779142	-0.549	0.045	0.167	1	SjD
11	NLRP1	0.0372081	-0.55487	0.141	0.292	1	SjD
11	SMIM10L1	0.0280897	-0.555086	0.107	0.25	1	SjD
11	ATP8A1	0.0236092	-0.555293	0.054	0.167	1	SjD
11	DDX49	0.0152998	-0.558268	0.051	0.167	1	SjD
11	PIGM	0.0163555	-0.563921	0.031	0.125	1	SjD
11	MDM2	0.0280952	-0.564161	0.056	0.167	1	SjD
11	SMCHD1	0.0191973	-0.564898	0.507	0.708	1	SjD
11	ATP5B	0.00913179	-0.565396	0.485	0.708	1	SjD
11	MYLIP	0.031675	-0.565876	0.163	0.333	1	SjD
11	MX2	0.0128654	-0.566207	0.138	0.333	1	SjD
11	PPP4R2	0.0122699	-0.566736	0.146	0.333	1	SjD
11	TBC1D22A	0.00886637	-0.567642	0.065	0.208	1	SjD
11	NFATC1	0.0496129	-0.571791	0.093	0.208	1	SjD
11	CAPZA1	0.046244	-0.572496	0.256	0.417	1	SjD
11	MSN	0.0451905	-0.576119	0.29	0.458	1	SjD
11	STXBP2	0.0118286	-0.576466	0.149	0.333	1	SjD
11	MT-ND4	0.0284858	-0.578743	0.915	0.958	1	SjD
11	DHX15	0.017616	-0.580181	0.076	0.208	1	SjD
11	LINC00649	0.00316999	-0.581189	0.076	0.25	1	SjD
11	OSGEP	0.0176558	-0.586241	0.099	0.25	1	SjD
11	CD55	0.0125141	-0.591864	0.392	0.625	1	SjD
11	TNFSF8	0.00378542	-0.592929	0.118	0.333	1	SjD
11	AUP1	0.0075332	-0.593986	0.307	0.542	1	SjD
11	ZNF512	0.00124632	-0.595655	0.048	0.208	1	SjD
11	MRPL40	0.00836151	-0.596564	0.135	0.333	1	SjD
11	TRAFD1	0.00498645	-0.598414	0.042	0.167	1	SjD
11	HIST3H2A	0.000171652	-0.600302	0.039	0.208	1	SjD
11	PPP2R2A	0.0377455	-0.600369	0.085	0.208	1	SjD
11	LENG8	0.0127519	-0.603175	0.115	0.292	1	SjD
11	TOPORS	0.00550325	-0.610358	0.062	0.208	1	SjD
11	ITFG1	0.00693112	-0.610814	0.11	0.292	1	SjD
11	PRKCA	0.000307007	-0.613205	0.056	0.25	1	SjD
11	SLC30A7	0.000144044	-0.614863	0.054	0.25	1	SjD
11	DHRS3	0.0142524	-0.621467	0.073	0.208	1	SjD
11	ANKRD10	0.0109975	-0.623511	0.175	0.375	1	SjD
11	FMNL1	0.0264503	-0.625188	0.2	0.375	1	SjD
11	TRAV8-3	0.000261696	-0.63074	0.039	0.208	1	SjD
11	C3orf17	0.0132233	-0.631697	0.07	0.208	1	SjD
11	CELF2	0.00221485	-0.6317	0.366	0.667	1	SjD
11	INF2	0.00188451	-0.634683	0.051	0.208	1	SjD
11	ABCC1	0.00468683	-0.637963	0.062	0.208	1	SjD
11	BACH1	0.00916081	-0.639643	0.113	0.292	1	SjD
11	RELB	1.12226e-05	-0.644509	0.042	0.25	0.542737	SjD
11	OSER1	0.0139794	-0.646787	0.223	0.417	1	SjD
11	SERINC1	0.0362556	-0.647959	0.293	0.458	1	SjD
11	PIGG	1.42132e-08	-0.656527	0.023	0.25	0.000687363	SjD
11	CCT4	0.00147591	-0.658758	0.372	0.667	1	SjD
11	CLDND1	0.0499372	-0.663893	0.254	0.417	1	SjD
11	PEX2	0.00100404	-0.666938	0.065	0.25	1	SjD
11	GMDS	0.000131892	-0.681462	0.07	0.292	1	SjD
11	HIST1H2BJ	0.00162401	-0.682518	0.02	0.125	1	SjD
11	MRPL42	0.00274276	-0.683698	0.124	0.333	1	SjD
11	RBM7	0.00359831	-0.689073	0.076	0.25	1	SjD
11	RNPC3	0.0119929	-0.689819	0.127	0.292	1	SjD
11	SUPT5H	0.0186084	-0.690242	0.138	0.292	1	SjD
11	CD47	0.0193871	-0.694203	0.341	0.542	1	SjD
11	SUN2	0.0495034	-0.695257	0.318	0.5	1	SjD
11	HMHA1	0.00315491	-0.708813	0.217	0.458	1	SjD
11	MT-ATP6	0.000257161	-0.70927	0.992	1	1	SjD
11	CIR1	0.000483404	-0.710829	0.18	0.458	1	SjD
11	CHRM3-AS2	0.0183318	-0.711931	0.146	0.333	1	SjD
11	CDC42EP3	0.0063203	-0.72083	0.11	0.292	1	SjD
11	RNLS	0.00335958	-0.724542	0.023	0.125	1	SjD
11	PSMC3	0.00658364	-0.729603	0.144	0.333	1	SjD
11	VAMP2	0.0358237	-0.729759	0.386	0.542	1	SjD
11	P2RY10	0.000223749	-0.735358	0.138	0.417	1	SjD
11	MBP	0.00507652	-0.739699	0.327	0.542	1	SjD
11	AIM1	0.00167663	-0.751061	0.135	0.375	1	SjD
11	FAM46C	0.0146544	-0.751744	0.093	0.25	1	SjD
11	ZAP70	0.00477492	-0.753841	0.242	0.458	1	SjD
11	TAF1D	0.00994013	-0.754878	0.454	0.667	1	SjD
11	PDS5A	0.00692281	-0.757259	0.115	0.292	1	SjD
11	CACYBP	0.0303967	-0.759559	0.279	0.417	1	SjD
11	RBM48	0.000333353	-0.76356	0.079	0.292	1	SjD
11	SLC7A6	4.03079e-05	-0.767271	0.118	0.417	1	SjD
11	NR3C1	0.00237381	-0.77319	0.304	0.583	1	SjD
11	C12orf66	9.5311e-07	-0.779876	0.056	0.333	0.0460933	SjD
11	SRSF11	0.0102669	-0.780272	0.42	0.583	1	SjD
11	NEAT1	0.00825909	-0.78229	0.293	0.5	1	SjD
11	SAMD3	0.00474992	-0.793392	0.039	0.167	1	SjD
11	TMEM248	0.0131678	-0.797757	0.144	0.333	1	SjD
11	GGPS1	0.0010861	-0.799256	0.087	0.292	1	SjD
11	PGGT1B	0.0329973	-0.799361	0.059	0.167	1	SjD
11	CDKN2AIP	0.00166256	-0.801046	0.169	0.417	1	SjD
11	PCBP2	1.18777e-05	-0.803875	0.845	1	0.574418	SjD
11	HIF1A	0.0490706	-0.808551	0.149	0.292	1	SjD
11	UBE2D3	0.0011024	-0.817718	0.628	0.917	1	SjD
11	SURF1	0.00216523	-0.820167	0.163	0.417	1	SjD
11	RBKS	4.72985e-05	-0.829269	0.048	0.25	1	SjD
11	HSPE1	0.0119176	-0.832624	0.406	0.583	1	SjD
11	ATRX	0.000865032	-0.839582	0.321	0.625	1	SjD
11	SESN3	0.0125118	-0.848858	0.293	0.5	1	SjD
11	2022-09-09	0.000100179	-0.855768	0.47	0.792	1	SjD
11	SCML1	0.000325491	-0.865402	0.059	0.25	1	SjD
11	DUSP2	0.0320455	-0.875369	0.321	0.458	1	SjD
11	ARRDC2	7.71097e-06	-0.891661	0.141	0.5	0.37291	SjD
11	HSPH1	0.00132639	-0.897947	0.051	0.208	1	SjD
11	SUPT6H	4.142e-06	-0.901488	0.085	0.375	0.200311	SjD
11	ILF2	8.64695e-06	-0.935714	0.208	0.583	0.418175	SjD
11	ARHGAP4	1.89802e-05	-0.936405	0.223	0.583	0.917901	SjD
11	SERTAD1	1.12997e-08	-0.992029	0.056	0.375	0.000546465	SjD
11	YPEL5	0.00231067	-1.00273	0.366	0.625	1	SjD
11	SF3B1	0.00328715	-1.00529	0.4	0.583	1	SjD
11	SFPQ	7.63762e-06	-1.00948	0.352	0.75	0.369363	SjD
11	PHIP	1.11503e-05	-1.05994	0.231	0.583	0.539238	SjD
11	GADD45B	0.000731988	-1.06599	0.225	0.5	1	SjD
11	BTG1	7.77293e-08	-1.07913	0.983	1	0.00375907	SjD
11	RSRP1	8.12575e-06	-1.16068	0.499	0.833	0.392969	SjD
11	HSP90AA1	2.75256e-05	-1.29819	0.71	0.875	1	SjD
11	ANKRD37	2.82318e-13	-1.53131	0.023	0.333	1.36532e-08	SjD
11	HSPA1A	3.64795e-14	-3.21371	0.039	0.417	1.76419e-09	SjD
11	HSPA1B	2.26296e-59	-3.74256	0.003	0.75	1.09439e-54	SjD
