# Supplementary material for: Single-cell transcriptomics unveil profiles and interplay of immune subsets in rare autoimmune childhood Sjögren’s disease
Source: Commun Biol. 2024 Apr 19;7:481. doi: 10.1038/s42003-024-06124-6 (PMC11031574; doi:10.1038/s42003-024-06124-6)
Supplement: Supplementary file 4 — Supplementary Data 1-20 [file 42003_2024_6124_MOESM4_ESM.zip › Supplementary Data/Supplementary Data 15. CD8 NK cSjD-related DEGs.xlsx]

## Sheet: Sheet1
Clusters	Genes	p_val	avg_log2FC	cSjD %	HC %	p_val_adj
1	HLA-DRB1	5.33405e-13	-0.503481	0.083	0.209	1.95231e-08
1	CD2	1.72452e-32	-1.01855	0.302	0.577	6.31191e-28
2	ZBTB16	3.05669e-13	0.636816	0.388	0.149	1.11878e-08
2	ERAP2	4.1196e-08	0.422986	0.233	0.087	0.00150782
2	CD2	2.05269e-11	-0.523075	0.605	0.77	7.51306e-07
3	KLRB1	7.13685e-09	1.19753	0.303	0.12	0.000261216
3	NOSIP	0.000179949	0.433505	0.533	0.347	1
3	LTB	1.14707e-06	0.425537	0.927	0.766	0.0419839
4	ERAP2	3.64394e-12	0.608768	0.341	0.078	1.33372e-07
4	TRGC1	0.000150444	0.541795	0.357	0.208	1
5	TRDC	0.0136764	0.663114	0.096	0.039	1
5	KLRC1	0.00123494	0.535753	0.064	0.013	1
5	ERAP2	1.9094e-06	0.529369	0.266	0.093	0.069886
6	SFSWAP	0.000220294	0.457761	0.285	0.088	1
6	CRIP1	0.00052532	-1.10571	0.662	0.699	1
7	JMJD1C	0.000417413	0.73988	0.537	0.234	1
7	TRNT1	0.000548099	0.580416	0.209	0.016	1
7	JAK1	0.000423942	0.400816	1	0.953	1
7	SUSD1	0.0280488	-0.361072	0.045	0.156	1
7	PAIP2	0.0387034	-0.368868	0.597	0.688	1
7	MKKS	0.0227082	-0.394081	0.03	0.141	1
7	GLIPR2	0.0363065	-0.476831	0.299	0.453	1
7	RAD51C	0.000438055	-0.664754	0.015	0.203	1
