# Supplementary material for: Single-cell transcriptomics unveil profiles and interplay of immune subsets in rare autoimmune childhood Sjögren’s disease
Source: Commun Biol. 2024 Apr 19;7:481. doi: 10.1038/s42003-024-06124-6 (PMC11031574; doi:10.1038/s42003-024-06124-6)
Supplement: Supplementary file 4 — Supplementary Data 1-20 [file 42003_2024_6124_MOESM4_ESM.zip › Supplementary Data/Supplementary Data 9. CD4 cSjD-related DEGs.xlsx]

## Sheet: Sheet1
Clusters	Genes	p_val	avg_log2FC	cSjD %	HC %	p_val_adj
1	MTRNR2L12	5.92129e-28	0.591158	0.986	0.933	2.16725e-23
2	MTRNR2L12	2.58477e-24	0.611695	0.996	0.951	9.46051e-20
3	MTRNR2L12	1.81977e-15	0.534759	0.98	0.916	6.66054e-11
4	CD52	1.12386e-08	0.411515	1	0.995	0.000411344
4	ITGA4	0.0017043	0.383244	0.778	0.596	1
4	GNAS	0.000635835	0.374372	0.906	0.793	1
5	GNLY	0.0129505	1.01451	0.274	0.179	1
5	MTRNR2L12	1.18088e-09	0.461685	0.982	0.96	4.32215e-05
6	MTRNR2L12	6.8234e-13	0.567179	0.984	0.87	2.49743e-08
7	FAM153CP	0.000364549	-0.591121	0.045	0.188	1
8	TOX	2.11135e-05	0.71873	0.342	0.091	0.772774
8	IL7R	0.0337393	-0.430027	0.5	0.591	1
8	DLEU2	0.00825484	-0.520823	0.079	0.218	1
