# Supplementary material for: Single-cell transcriptomics unveil profiles and interplay of immune subsets in rare autoimmune childhood Sjögren’s disease
Source: Commun Biol. 2024 Apr 19;7:481. doi: 10.1038/s42003-024-06124-6 (PMC11031574; doi:10.1038/s42003-024-06124-6)
Supplement: Supplementary file 4 — Supplementary Data 1-20 [file 42003_2024_6124_MOESM4_ESM.zip › Supplementary Data/Supplementary Data 20. Source data.xlsx]

## Sheet: Fig 1d
Clusters	CD14	FCGR3A	HLADRA	MS4A7	ADGRE5	ITGAX	CD1C	NRP1	IL3RA
1	2.20842	0.0498365	2.13376	0.704999	0.73507	0.497765	0.0136074	0.0114568	0.00931797
2	1.91375	0.254616	3.07883	0.922787	0.940673	0.504508	0.0775077	0.00937488	0.0418792
3	0.218254	3.05882	2.64906	2.62692	1.19416	0.880566	0	0	0.309131
4	0.294829	0.024679	4.54387	0.392878	0.484698	0.802169	1.17405	0.00808086	0.0746172
5	2.24294	0.12352	2.48764	0.953902	0.793537	0.508496	0.0188919	0.0103931	0.0341794
6	0.00456688	0.0170368	3.30367	0.0173048	0.242619	0.0152554	0	0.528094	1.82285
7	1.49021	0.152037	1.92595	0.503828	0.637003	0.353567	0.0203946	0.00867455	0.00728963

## Sheet: Fig 1I
Enrichment FDR	nGenes	Pathway Genes	Fold Enrichment	Pathway	URL	Genes
0.000474939	4	93	46.6892	Monocyte chemotaxis	http://amigo.geneontology.org/amigo/term/GO:0002548	DUSP1 S100A12 CCL3L3 CCL4L2
0.000474939	4	114	38.0886	Response to chemokine	http://amigo.geneontology.org/amigo/term/GO:1990868	DUSP1 CX3CR1 CCL3L3 CCL4L2
0.000474939	4	114	38.0886	Cellular response to chemokine	http://amigo.geneontology.org/amigo/term/GO:1990869	DUSP1 CX3CR1 CCL3L3 CCL4L2
0.000474939	5	253	21.453	Myeloid leukocyte migration	http://amigo.geneontology.org/amigo/term/GO:0097529	DUSP1 S100A12 CX3CR1 CCL3L3 CCL4L2
0.00138916	5	343	15.824	Cell chemotaxis	http://amigo.geneontology.org/amigo/term/GO:0060326	DUSP1 S100A12 CX3CR1 CCL3L3 CCL4L2
0.00138916	8	1308	6.63929	Cellular response to cytokine stimulus	http://amigo.geneontology.org/amigo/term/GO:0071345	SOD2 DUSP1 IFI6 KLF2 CX3CR1 HLA-DQA2 CCL3L3 CCL4L2

## Sheet: Fig 1l
	HC (n=6)	cSjD (n=7)
% of Live CD45 (CD11b+CD14+)	5.41014	29.8264
	4.73299	18.5603
	8.89659	13.0541
	0.100512	4.20612
	3.2599	10.0473
	8.69851	25.7953
		6.11864

## Sheet: Fig 1j
Subset	CCL4L2	CCL3L1
Bx	0.0333902	0.08176
BxRP	0.0528425	0.261913
HC	0.0374771	0.144909
Non-cSjD	0.0428785	0.175625
cSjD	0.0939642	0.301128

## Sheet: Fig 2c
Clusters	HLADPB1	HLADRB1	IKZF2	RTKN2	FOXP3	IL2RA	IL7R	GZMA	GZMK	CCL5	KLRB1	TNFRSF4	CXCR4	CD27	CCR7
0	0.120586	0.0523919	0.0113336	0.046123	0.000911001	0.00568866	1.85182	0.0372467	0.0195811	0.0603727	0.0556812	0.0195795	0.970073	0.987697	1.14366
1	0.125855	0.0647059	0.0148588	0.0841879	0.00522281	0.0482334	2.47258	0.0876045	0.0842882	0.137861	0.902062	0.180161	0.920624	0.92945	0.682419
2	0.124385	0.0458631	0.0177183	0.04647	0.00205846	0.00879601	2.50905	0.0479458	0.030959	0.0704156	0.0467103	0.0106545	0.804098	0.865081	1.23981
3	0.405551	0.271602	0.0234868	0.142842	0.00522235	0.0927713	2.75048	0.326068	0.0785403	0.200649	0.469559	0.415727	0.917408	0.566195	0.259547
4	0.113852	0.0678248	0.0103837	0.0646676	0.00194731	0.00833151	2.33702	0.042876	0.0205915	0.0588068	0.0834694	0.0229532	1.05418	0.875129	1.13728
5	0.119589	0.0532028	0.0182534	0.103333	0.00262834	0.0187122	2.46392	0.0412998	0.0146764	0.0601754	0.0637107	0.023906	0.87862	0.807457	1.04811
6	0.0872787	0.0465532	0.0721879	0.0494017	0.00311161	0.00674856	2.3854	0.0827698	0.0142339	0.0552543	0.051864	0.00987484	0.910053	0.9557	1.21107
7	0.184065	0.0944713	0.0133002	0.0504191	0.00882466	0.0637958	3.10807	1.17841	0.991121	1.75154	1.39593	0.249085	1.21543	0.703175	0.228034
8	0.0751244	0.0717107	0.0132636	0.0709653	0.0047478	0.124552	3.2191	0.191935	0.0507165	0.204095	1.76278	0.697213	0.920234	0.43103	0.271058

## Sheet: Fig 2h
Subset	TOX
Bx	0.0376507
BxRP	0.045711
HC	0.0347574
Non-cSjD	0.0384416
cSjD	0.0598651

## Sheet: Fig 2j
	Cell type	aSjD1	aSjD2	aSjD3	average
IFN-treated	CD4	34529	27949	28971	30483
Untreated	CD4	25185	20043	23416	22881.3
	CD4	50.9047	22.1476	26.6141	33.2221
	Cell type	cSjD1	cSjD2	cSjD3	average
IFN-treated	CD4	9978	9749	14321	11349.3
Untreated	CD4	2906	3297	3019	3074
	CD4	224.593	217.144	365.875	269.204
		aSjD	cSjD
	% increase in pSTAT1 (compared to pretreatment)	33.2221	269.204
	STDEV	15.4755	83.8024

## Sheet: Fig 2i
Responder to Treg ratio	HC1	HC2	HC3	HC4	HC5	HC5	HC6	cSjD1	cSjD2	cSjD3	SjD1	SjD2	SjD3
1:0	100	100	100	100	100	100	100	100	100	100	100	100	100
8:1	68.1327	91.7901	96.7027	95.9698	92.7665	91.1856	89.5956	84.6593	96.5779		96.357	110.734	90.8339
4:1	69.7538	82.8656	87.1095	82.9975	88.198	81.7145	80.0553	66.7367	88.766	88.6277	95.346	105.54	92.8708
2:1	61.0177	76.9043	70.641	78.8413	64.5939		70.4459	49.4446	79.9862	76.5987	85.0619	103.67	85.105
1:1	48.4089	69.8623	52.7533	61.9647	60.7868	53.5776	57.1725	42.1495	70.7916	61.8044	77.3924	79.3629	67.9822

## Sheet: Fig 3b
Clusters	CR2	SDC1	SLAMF7	CD27	TNFRSF13B	CLECL1	CD1C	ITGAX	NEIL1	PLD4	SSPN	LINC01857	IGHD	TCL1A	IL4R
0	0.0692632	0	0	0.0270776	0.00503721	0.0102939	0.0408613	0.00367535	0.0537737	0.0408166	0.0037712	0.206225	2.5461	2.2076	1.37642
1	0.104423	0	0.00593809	0.0352141	0.0336024	0.018608	0.121517	0.00793633	0.106365	0.100697	0.00450815	0.256776	2.42351	2.19911	0.861182
2	0.11042	0	0.00711346	0.352506	0.393888	0.304424	0.32174	0.0169634	0.0459937	0.176463	0.0666803	0.603866	1.35586	0.342676	0.237949
3	0.0388976	0	0.00817658	0.463491	0.512121	0.430282	0.110594	0.0732643	0.0987687	0.083072	0.487591	0.204056	0.170926	0.0233982	0.196149
4	0.109879	0	0.00156232	0.0347666	0.0426219	0.0329718	0.259558	0.0126473	0.382727	0.403197	0.0012529	0.0942368	2.57573	2.46431	0.841033
5	0.110393	0	0.00601366	0.0290248	0.0287292	0.00867968	0.0676746	0.0085533	0.0897525	0.0531423	0.00440249	0.153418	2.58149	2.08409	1.37387
6	0.029472	0	0.00949729	0.417464	0.811308	0.786354	0.720475	0.251985	0.0684726	0.302266	0.154719	0.458666	1.33738	0.167601	0.0580735
7	0.0516436	0	0.0321606	0.0480762	0.102815	0	0.0212637	0	0.111446	0.164916	0	0.0910735	2.1322	1.11631	1.39103
8	0.0605226	0	0	0.0586781	0	0.0181846	0.328055	0	0.156494	0.134619	0	0.302799	2.55349	2.25631	0.788259
9	0.0290509	0.0311551	0.768346	1.12226	0.720724	0.369382	0	0.0419235	0.0295037	0	0.286307	0	0.0366705	0	0

## Sheet: Fig 3f
Subset	TBX21	TRBC2	IRF7
Bx	0.00645533	0.804605	0.209031
BxRP	0.0151782	0.892805	0.206742
HC	0.0104646	0.823671	0.231985
Non-cSjD	0.0250716	0.836721	0.166114
cSjD	0.0194616	0.929927	0.283065

[truncated: 11 more sheets: Fig 3i, Fig 4b, Fig 4c, Fig 4d, Fig 4e, Fig 4f, Fig 4g, Fig 5b, Fig 5e, Fig 5f, Fig 5h]
