# Supplementary material for: Single-cell transcriptomics unveil profiles and interplay of immune subsets in rare autoimmune childhood Sjögren’s disease
Source: Commun Biol. 2024 Apr 19;7:481. doi: 10.1038/s42003-024-06124-6 (PMC11031574; doi:10.1038/s42003-024-06124-6)
Supplement: Supplementary file 4 — Supplementary Data 1-20 [file 42003_2024_6124_MOESM4_ESM.zip › Supplementary Data/Supplementary Data 16 CD8 NK cSjD-specific DEGs.xlsx]

## Sheet: Sheet1
Clusters	Genes	p_val	avg_log2FC	cSjD %	HC %	p_val_adj
0	MTRNR2L12	2.15311e-62	0.532182	0.991	0.954	7.8806e-58
0	CTSW	1.09688e-95	-0.921217	0.239	0.634	4.01468e-91
1	AC020916.1	3.09244e-24	0.783055	0.266	0.057	1.13186e-19
1	KLF6	6.71322e-16	0.588627	0.631	0.42	2.45711e-11
1	HIST2H2AC	9.32963e-20	0.587229	0.296	0.093	3.41474e-15
1	MTRNR2L12	1.16465e-23	0.501444	0.977	0.923	4.26275e-19
1	HLA-B	1.60806e-70	-0.555055	0.999	1	5.88565e-66
1	GZMH	1.2357e-18	-0.742575	0.495	0.663	4.5228e-14
2	AC020916.1	4.6222e-18	0.945976	0.32	0.069	1.69177e-13
2	HIST2H2AC	6.75359e-12	0.545199	0.275	0.081	2.47188e-07
2	MTRNR2L12	4.86955e-20	0.498451	0.986	0.934	1.78231e-15
2	KLRC4	2.81191e-24	-0.827009	0.014	0.212	1.02919e-19
3	KLRB1	7.13685e-09	1.19753	0.303	0.12	0.000261216
3	CD55	8.6654e-09	0.620948	0.297	0.117	0.000317162
3	MTRNR2L12	2.25097e-09	0.418234	0.988	0.948	8.23878e-05
3	RPL39L	8.658e-07	0.408809	0.158	0.045	0.0316892
4	KLRF1	7.51745e-12	0.761591	0.365	0.104	2.75146e-07
4	CD69	2.80983e-07	0.630934	0.893	0.801	0.0102842
4	MTRNR2L12	2.774e-15	0.520751	0.995	0.957	1.01531e-10
4	HIST2H2AC	5.14531e-05	0.384827	0.269	0.121	1
4	CTSW	1.46e-17	-0.755145	0.602	0.844	5.35e-13
5	MTRNR2L12	8.37611e-11	0.566814	0.979	0.944	3.06574e-06
5	TUT4	1.3592e-05	0.561663	0.617	0.331	0.497482
5	HIST1H1E	6.44918e-05	0.56134	0.447	0.246	1
5	CASP3	1.69582e-05	0.52575	0.287	0.118	0.620688
5	TOB1	0.000424719	0.511833	0.362	0.191	1
5	DR1	0.00375436	0.367769	0.404	0.229	1
5	SBK1	0.00709784	0.364779	0.255	0.145	1
5	GALNT1	0.0192418	0.364214	0.277	0.174	1
5	DNAJB6	0.0168886	0.363506	0.521	0.381	1
6	RGS14	0.000209505	0.565553	0.362	0.142	1
6	TRAT1	0.000904378	0.559385	0.438	0.248	1
6	HIST1H1D	0.00191757	0.546126	0.554	0.336	1
6	MTRNR2L12	2.07196e-05	0.360097	1	0.912	0.758357
7	AC020916.1	2.37996e-06	1.19704	0.493	0.109	0.087109
7	KLRC3	3.68264e-05	0.822216	0.746	0.391	1
7	UBE2G2	0.000409059	0.657428	0.433	0.125	1
7	ACTR1B	0.000158759	0.630941	0.239	0.016	1
7	MCL1	0.00178989	0.568677	0.642	0.359	1
7	HIPK3	0.00919431	0.549189	0.343	0.141	1
7	GTF2H2	0.0112244	0.530924	0.269	0.094	1
7	HUWE1	0.0226383	0.522726	0.463	0.266	1
7	HIST2H2AC	0.00413918	0.468569	0.358	0.125	1
7	AC104695.4	0.0241318	0.423349	0.224	0.078	1
7	MTRNR2L12	0.000744172	0.41414	1	0.953	1
7	GNAS	0.00848218	0.365038	0.91	0.766	1
