# Supplementary material for: Single-cell transcriptomics unveil profiles and interplay of immune subsets in rare autoimmune childhood Sjögren’s disease
Source: Commun Biol. 2024 Apr 19;7:481. doi: 10.1038/s42003-024-06124-6 (PMC11031574; doi:10.1038/s42003-024-06124-6)
Supplement: Supplementary file 4 — Supplementary Data 1-20 [file 42003_2024_6124_MOESM4_ESM.zip › Supplementary Data/Supplemenatry Data 1. Doublet composition.xlsx]

## Sheet: Sheet1
Immune cell types	Myeloid cells	CD4+ T cells	B cells	CD8+ T cells	NK cells
Doublets (%)	3.9	12.1	2.2	8.2	2.7
