# Supplementary material for: Single-cell transcriptomics unveil profiles and interplay of immune subsets in rare autoimmune childhood Sjögren’s disease
Source: Commun Biol. 2024 Apr 19;7:481. doi: 10.1038/s42003-024-06124-6 (PMC11031574; doi:10.1038/s42003-024-06124-6)
Supplement: Supplementary file 4 — Supplementary Data 1-20 [file 42003_2024_6124_MOESM4_ESM.zip › Supplementary Data/Supplementary Data 18. Recurrent parotitis DEGs.xlsx]

## Sheet: Sheet1
Cell type	Clusters	Genes	p_val	avg_log2FC	cSjDRP	cSjD	p_val_adj
Myeloid	0	ALDH1A1	1.14783e-05	0.639924	0.558	0.214	0.420116
Myeloid	0	HLA-DRA	4.41277e-07	0.634309	0.975	0.886	0.0161512
Myeloid	0	HLA-DPA1	7.18896e-05	0.603542	0.748	0.486	1
Myeloid	0	HLA-DPB1	0.00053776	0.597444	0.718	0.529	1
Myeloid	0	HLA-DQB1	0.000694765	0.573041	0.706	0.471	1
Myeloid	0	S100A12	0.00297643	-0.512834	0.982	0.971	1
Myeloid	0	S100A8	5.8849e-06	-0.529165	1	1	0.215393
Myeloid	1	KLF2	0.000240465	0.666937	0.991	0.875	1
Myeloid	1	HLA-DPA1	0.0101504	0.54216	0.974	0.958	1
Myeloid	1	HSPA8	0.00205417	0.499971	0.795	0.646	1
Myeloid	1	HLA-DPB1	0.00398707	0.49147	0.974	1	1
Myeloid	1	HLA-DRA	0.00564093	0.435483	1	0.979	1
Myeloid	1	LTA4H	0.013775	0.394416	0.915	0.812	1
Myeloid	1	HLA-C	0.000157016	0.383455	1	1	1
Myeloid	1	CD74	0.000599834	0.370447	1	0.979	1
Myeloid	1	CKAP4	0.00374163	-0.365938	0.145	0.333	1
Myeloid	1	MTRNR2L8	0.00219681	-0.442078	0.308	0.542	1
Myeloid	2	NAAA	3.36348e-07	0.745653	0.9	0.557	0.0123107
Myeloid	2	HLA-DPB1	0.000236048	0.632396	0.971	0.82	1
Myeloid	2	DOK2	0.00253529	0.524405	0.729	0.557	1
Myeloid	2	HLA-C	8.69744e-05	0.440444	1	1	1
Myeloid	2	FBP1	0.0377123	0.412924	0.5	0.328	1
Myeloid	2	FAM110A	0.0367779	0.408443	0.714	0.623	1
Myeloid	2	IFITM3	5.07743e-15	-1.45722	0.857	1	1.85839e-10
Myeloid	3	HLA-DPA1	0.0156906	0.560768	1	1	1
Myeloid	3	MT-ND4L	0.00589596	0.506523	1	0.955	1
Myeloid	3	KLF2	0.0433245	0.463687	0.921	0.727	1
Myeloid	3	TUBA1B	0.0369319	0.450915	0.974	0.864	1
Myeloid	3	ISG15	0.00670433	-1.32721	0.5	0.773	1
Myeloid	4	JAK2	0.0263832	0.724758	0.652	0.368	1
Myeloid	4	PIN1	0.0100163	0.677583	0.522	0.105	1
Myeloid	4	HLA-C	0.00263664	0.667498	1	1	1
Myeloid	4	ING1	0.00536884	0.616626	0.348	0	1
Myeloid	4	SELENOF	0.0333236	0.584487	0.609	0.263	1
Myeloid	4	RPL26L1	0.0427717	0.547741	0.391	0.105	1
Myeloid	4	OSTF1	0.0178374	0.526877	0.826	0.474	1
Myeloid	4	AC011472.2	0.0290348	0.49086	0.348	0.053	1
Myeloid	4	KLF6	0.0245071	-0.831236	1	0.947	1
Myeloid	5	HLA-C	0.00209482	1.27082	0.971	0.5	1
Myeloid	5	CLEC4C	0.00627821	1.14693	1	0.375	1
Myeloid	5	TMCO1	0.00404983	1.08847	0.771	0.25	1
Myeloid	5	HP1BP3	0.0200144	1.06095	0.771	0.375	1
Myeloid	5	CDC14A	0.010934	0.961287	0.657	0.25	1
Myeloid	5	AMD1	0.0164435	0.912652	0.686	0.125	1
Myeloid	5	PPDPF	0.0179623	0.912193	0.8	0.375	1
Myeloid	5	EPM2AIP1	0.0290918	0.895092	0.429	0	1
Myeloid	5	PDCD6	0.0236491	0.848202	0.771	0.375	1
Myeloid	5	PHAX	0.0305447	0.825008	0.514	0.125	1
Myeloid	5	SUGT1	0.0338048	0.7493	0.6	0.25	1
Myeloid	5	SEPTIN6	0.0343242	0.742394	0.886	0.375	1
Myeloid	5	GTF2H5	0.0290918	0.734749	0.429	0	1
Myeloid	5	SMARCE1	0.0407738	0.720219	0.686	0.25	1
Myeloid	5	PHIP	0.0366639	0.716753	0.6	0.25	1
Myeloid	5	UBAP2	0.0375218	0.597573	0.4	0	1
Myeloid	5	IGKC	0.0492679	0.472123	0.971	0.875	1
Myeloid	5	RPL4	0.0325229	-0.60163	0.943	1	1
Myeloid	5	CPVL	0.00326687	-0.96971	0.029	0.375	1
Myeloid	5	FOS	0.00373119	-1.39087	0.743	1	1
CD4	0	JUN	9.70323e-10	-0.392382	0.529	0.74	3.55148e-05
CD4	1	HLA-B	1.07753e-12	-0.625985	1	1	3.94386e-08
CD4	2	PASK	0.0266443	0.448175	0.176	0.056	1
CD4	3	KANSL1	0.00144833	0.415622	0.486	0.297	1
CD4	4	MT-CO1	2.35146e-07	0.560045	1	1	0.00860657
CD4	4	HLA-B	7.97604e-06	-0.523928	1	1	0.291931
CD4	5	EIF3L	0.039161	0.538872	0.517	0.333	1
CD4	5	HLA-B	0.00166288	-0.378879	1	1	1
CD4	5	MRPL47	0.0463722	-0.388963	0.217	0.429	1
CD4	6	NBDY	0.0493944	0.418566	0.37	0.2	1
CD4	7	FST	9.60327e-05	-0.40213	0	0.154	1
CD4	7	LAIR2	0.00242034	-0.688786	0.121	0.462	1
CD4	7	HLA-B	0.00288767	-0.71614	1	1	1
CD4	8	GLS	0.01748	0.985691	0.403	0.071	1
CD4	8	TMEM154	0.0195484	0.953026	0.306	0	1
CD4	8	HLA-C	0.00240564	0.533176	1	1	1
CD4	8	HLA-B	0.0026283	-0.525432	0.984	1	1
CD4	8	SNHG5	0.0302261	-0.543259	0.403	0.714	1
CD4	8	ZNF880	0.0186741	-0.574995	0.065	0.286	1
B	0	PPP1R15A	0.0223587	-0.458043	0.399	0.513	1
B	0	EZR	0.00180245	-0.466381	0.661	0.789	1
B	1	BCL2A1	0.00632944	-0.424905	0.074	0.222	1
B	1	JUND	0.000138539	-0.67063	0.971	1	1
B	2	IGHM	0.0262694	0.468732	0.921	0.833	1
B	2	HLA-C	0.00301636	0.411839	1	0.967	1
B	4	CD99	0.0077716	0.691745	0.243	0.051	1
B	4	SNHG7	0.00788879	0.51759	0.785	0.513	1
B	4	TCL1A	0.00142806	0.379471	1	0.949	1
B	5	LYL1	0.0404312	0.73443	0.388	0.167	1
B	5	TTC37	0.0335261	0.559954	0.3	0.083	1
B	5	HLA-C	0.00653559	0.504198	0.975	0.958	1
B	5	PRKCB	0.000548962	-0.749934	0.625	1	1
B	6	SLC39A10	0.0380533	0.839715	0.273	0	1
B	6	MICAL3	0.00765801	0.762266	0.409	0	1
B	6	EML4	0.0377678	0.647771	0.818	0.357	1
B	6	HDAC9	0.0272536	0.625887	0.455	0.071	1
B	6	ARF4	0.0227497	0.538461	0.318	0	1
B	6	RPS29	0.0061062	0.478603	1	1	1
B	6	DENND4B	0.0203136	0.471016	0.5	0.071	1
B	6	YBEY	0.0227497	0.439241	0.318	0	1
B	6	SLC25A45	0.0380533	0.403598	0.273	0	1
B	6	BET1	0.0380533	0.386145	0.273	0	1
B	8	LY86	0.022645	1.74936	0.857	0	1
B	8	SMCHD1	0.046719	-1.00749	0.714	1	1
B	9	CTSH	0.0393523	1.30837	0.786	0	1
CD8, γδ, NK	0	LINC02446	2.18743e-31	1.22744	0.782	0.319	8.00622e-27
CD9, γδ, NK	1	CCL3	0.0326922	0.77917	0.549	0.46	1
CD10, γδ, NK	1	CEBPD	0.00547062	0.441595	0.609	0.494	1
CD11, γδ, NK	2	PTPN6	0.0166041	0.580759	0.346	0.2	1
CD12, γδ, NK	2	KANSL1-AS1	0.0115925	0.5662	0.282	0.111	1
CD13, γδ, NK	2	TRGV9	0.00925762	0.561846	0.49	0.311	1
CD14, γδ, NK	2	PLEK	0.00282812	0.507459	0.739	0.556	1
CD15, γδ, NK	2	GIMAP7	0.00749561	0.380643	0.885	0.778	1
CD16, γδ, NK	3	HLA-C	1.21558e-05	0.55047	1	1	0.444913
CD17, γδ, NK	3	MT-ND4L	0.0499077	0.43934	0.902	0.875	1
CD18, γδ, NK	5	NUDT5	0.0458754	0.715707	0.263	0.056	1
CD19, γδ, NK	5	ANXA1	0.030934	0.511095	0.921	0.889	1
CD20, γδ, NK	5	HLA-C	0.00425344	0.385297	1	1	1
CD21, γδ, NK	7	CEBPD	0.0155234	1.01687	0.592	0.333	1
CD22, γδ, NK	7	ARF5	0.00401542	0.800082	0.612	0.278	1
CD23, γδ, NK	7	AC136475.9	0.0307892	0.666883	0.224	0	1
CD24, γδ, NK	7	ZFP36	0.0443613	0.550572	0.878	0.556	1
CD24, γδ, NK	7	TRDC	0.0227646	0.501713	0.98	0.944	1
