# Supplementary material for: Single-cell transcriptomics unveil profiles and interplay of immune subsets in rare autoimmune childhood Sjögren’s disease
Source: Commun Biol. 2024 Apr 19;7:481. doi: 10.1038/s42003-024-06124-6 (PMC11031574; doi:10.1038/s42003-024-06124-6)
Supplement: Supplementary file 4 — Supplementary Data 1-20 [file 42003_2024_6124_MOESM4_ESM.zip › Supplementary Data/Supplementary Data 14. CD8 NK DEGs.xlsx]

## Sheet: Cluster 0
Genes	p_val	avg_log2FC	cSjD %	HC %	p_val_adj
FOS	1.15607e-203	2.51771	0.74	0.176	4.23134e-199
RPS10	7.27386e-133	-0.65073	0.991	0.994	2.6623e-128
RPS29	2.37192e-117	0.362982	1	1	8.68147e-113
DUSP1	1.66236e-112	1.36777	0.604	0.183	6.0844e-108
HLA-C	1.42429e-105	0.578719	0.998	0.985	5.21305e-101
CTSW	1.09688e-95	-0.921217	0.239	0.634	4.01468e-91
SNHG8	1.184e-86	0.734743	0.958	0.802	4.33356e-82
FOSB	3.53747e-79	0.941428	0.467	0.122	1.29475e-74
CD69	7.05646e-78	1.27381	0.6	0.268	2.58274e-73
RPL37A	8.10741e-74	0.422485	1	0.998	2.96739e-69
SNHG5	5.88759e-67	0.72264	0.858	0.63	2.15492e-62
HIST1H4C	1.93515e-65	0.790304	0.73	0.407	7.08283e-61
RPL36AL	3.42756e-65	-0.520751	0.963	0.982	1.25452e-60
MTRNR2L12	2.15311e-62	0.532182	0.991	0.954	7.8806e-58
MT-ND4	1.0034e-61	-0.365278	0.999	0.999	3.67254e-57
JUNB	4.83178e-59	1.15242	0.833	0.683	1.76848e-54
SLC2A3	2.02864e-46	0.646668	0.302	0.076	7.42503e-42
TNFAIP3	2.73563e-46	0.615643	0.323	0.087	1.00127e-41
LINC02446	8.03547e-46	-0.669169	0.703	0.853	2.94106e-41
CXCR4	7.5937e-45	0.71838	0.802	0.614	2.77937e-40
PPP1R15A	3.77066e-42	0.540901	0.347	0.11	1.3801e-37
DUSP2	1.35792e-35	0.574625	0.298	0.095	4.97013e-31
ZFP36L2	8.41641e-30	0.48842	0.866	0.702	3.08049e-25
ZFP36	1.2341e-29	0.56302	0.431	0.211	4.51692e-25
JUN	1.8156e-28	0.879773	0.608	0.421	6.64526e-24
CHI3L2	4.22931e-27	0.386593	0.197	0.052	1.54797e-22
TSC22D3	4.76262e-27	0.526326	0.788	0.653	1.74317e-22
KLF2	7.92754e-27	0.403527	0.963	0.917	2.90156e-22
BTG2	1.1761e-23	0.530787	0.568	0.359	4.30463e-19
PLCG2	9.97545e-23	0.385461	0.405	0.202	3.65111e-18
IFITM1	1.39591e-22	0.419247	0.508	0.284	5.10918e-18
DNAJB1	2.60263e-22	0.476228	0.487	0.291	9.52589e-18
TUBA1A	3.90634e-21	0.459478	0.681	0.502	1.42976e-16
JUND	5.88096e-21	0.421879	0.9	0.793	2.15249e-16
NEAT1	4.335e-20	0.418185	0.604	0.396	1.58665e-15
CPA5	4.64772e-20	-0.393551	0.035	0.135	1.70111e-15
GABPB1-AS1	6.00954e-13	-0.386684	0.444	0.516	2.19955e-08
S100B	0.000520638	-0.399285	0.257	0.306	1

## Sheet: Cluster 1
Genes	p_val	avg_log2FC	cSjD %	HC %	p_val_adj
FOS	2.84214e-110	2.33948	0.81	0.291	1.04025e-105
CCL3	4.6559e-33	1.84188	0.54	0.257	1.70411e-28
DUSP1	2.88279e-74	1.6626	0.757	0.327	1.05513e-69
CCL4	1.28142e-47	1.65956	0.919	0.776	4.69013e-43
CCL4L2	1.29276e-18	1.41574	0.307	0.116	4.73162e-14
NR4A2	8.17312e-38	1.02545	0.37	0.074	2.99144e-33
FOSB	2.30584e-39	1.0131	0.39	0.082	8.4396e-35
MYOM2	2.47091e-21	0.979657	0.404	0.17	9.04377e-17
BTG2	6.7183e-34	0.970174	0.611	0.294	2.45896e-29
CD69	3.91978e-29	0.938744	0.697	0.443	1.43468e-24
JUN	3.74008e-17	0.919364	0.485	0.27	1.36891e-12
ZFP36	2.16694e-30	0.895766	0.681	0.384	7.93122e-26
HIST1H4C	1.88752e-32	0.875618	0.622	0.304	6.90851e-28
AC020916.1	3.09244e-24	0.783055	0.266	0.057	1.13186e-19
JUNB	1.35965e-16	0.729288	0.826	0.709	4.97646e-12
JUND	1.63798e-39	0.706674	0.912	0.778	5.99518e-35
HLA-C	5.61888e-104	0.698046	1	0.997	2.05656e-99
TSC22D3	3.73895e-16	0.65183	0.737	0.569	1.36849e-11
IFNG	3.38384e-13	0.63884	0.176	0.049	1.23852e-08
FCGR3A	8.48845e-30	0.59087	0.926	0.775	3.10686e-25
KLF6	6.71322e-16	0.588627	0.631	0.42	2.45711e-11
HIST2H2AC	9.32963e-20	0.587229	0.296	0.093	3.41474e-15
PPP1R15A	1.88003e-14	0.55985	0.393	0.196	6.88109e-10
TNFAIP3	1.91985e-11	0.541031	0.319	0.16	7.02686e-07
PLCG2	5.37246e-14	0.528074	0.501	0.291	1.96637e-09
FGFBP2	6.00871e-24	0.510639	0.957	0.907	2.19925e-19
SAT1	3.08652e-10	0.508384	0.583	0.392	1.1297e-05
MTRNR2L12	1.16465e-23	0.501444	0.977	0.923	4.26275e-19
CD300A	1.4734e-14	0.50005	0.594	0.371	5.39279e-10
ADGRG1	9.95159e-13	0.493976	0.665	0.472	3.64238e-08
RGS2	5.59601e-15	0.479107	0.198	0.052	2.0482e-10
HIST1H1E	1.05116e-09	0.474006	0.441	0.276	3.84735e-05
AK5	7.57026e-16	0.473059	0.19	0.046	2.77079e-11
AL662844.4	8.45297e-14	0.462982	0.201	0.059	3.09387e-09
MCL1	4.03027e-09	0.4596	0.432	0.278	0.000147512
TSPYL2	2.0238e-11	0.448379	0.189	0.065	7.4073e-07
NFKBIA	1.67383e-07	0.43972	0.487	0.333	0.00612639
IFITM1	3.95319e-11	0.439255	0.653	0.477	1.44691e-06
NEAT1	2.26361e-10	0.434742	0.767	0.621	8.28504e-06
FOSL2	2.95097e-10	0.42521	0.235	0.103	1.08008e-05
PLEK	1.72642e-16	0.418704	0.901	0.77	6.31887e-12
HIST1H1D	7.91287e-07	0.415974	0.495	0.35	0.0289619
SLC2A3	1.61088e-08	0.411509	0.264	0.139	0.0005896
DUSP2	6.44181e-05	0.410153	0.566	0.477	1
HIST1H1C	3.05362e-07	0.400517	0.342	0.209	0.0111766
SNHG5	1.58421e-08	0.397862	0.432	0.27	0.000579835
KLRC3	9.27198e-09	0.393669	0.377	0.222	0.000339364
SRSF7	6.45131e-12	0.390858	0.844	0.719	2.36125e-07
MTRNR2L8	1.00418e-06	0.389109	0.169	0.078	0.0367541
ZNF600	3.07385e-09	0.378622	0.328	0.178	0.000112506
CITED2	2.07087e-07	0.376826	0.28	0.157	0.00757961
IER2	1.94552e-08	0.375898	0.841	0.745	0.000712079
CD247	1.91032e-18	0.362152	0.966	0.884	6.99198e-14
ERAP2	1.52646e-09	0.360495	0.225	0.1	5.58698e-05
RPS12	2.85516e-29	-0.364261	1	1	1.04502e-24
TNFRSF18	3.43438e-06	-0.374744	0.142	0.23	0.125702
GNLY	7.68339e-25	-0.386659	0.987	0.995	2.8122e-20
IFITM2	2.03926e-14	-0.390059	0.916	0.949	7.46391e-10
RPS3	1.54985e-35	-0.393716	1	1	5.67262e-31
MT-ND4	3.30535e-28	-0.404123	0.998	1	1.20979e-23
CRIP1	4.95044e-08	-0.40415	0.743	0.807	0.00181191
FKBP5	3.77017e-10	-0.407728	0.049	0.139	1.37992e-05
RPS18	1.35555e-43	-0.420509	1	1	4.96143e-39
CD8A	1.37838e-09	-0.428928	0.082	0.185	5.04502e-05
MZT2A	4.15273e-10	-0.438032	0.25	0.366	1.51994e-05
C12orf57	1.72574e-09	-0.458418	0.387	0.492	6.31638e-05
KLRG1	2.47032e-09	-0.491064	0.331	0.453	9.04161e-05
RPL28	3.4376e-56	-0.500563	0.998	0.998	1.25819e-51
HLA-DRB1	5.33405e-13	-0.503481	0.083	0.209	1.95231e-08
CD3G	4.09469e-05	-0.546008	0.075	0.136	1
HLA-B	1.60806e-70	-0.555055	0.999	1	5.88565e-66
CD52	9.91236e-11	-0.580227	0.491	0.608	3.62802e-06
PTGDS	0.000139688	-0.649583	0.065	0.123	1
CD3D	4.85032e-05	-0.734344	0.092	0.154	1
GZMH	1.2357e-18	-0.742575	0.495	0.663	4.5228e-14
RPS10	3.81408e-40	-0.751622	0.747	0.877	1.39599e-35
HBA2	6.94163e-13	-0.831818	0.006	0.075	2.54071e-08
CD2	1.72452e-32	-1.01855	0.302	0.577	6.31191e-28
HBA1	2.53311e-21	-1.43937	0.013	0.134	9.27143e-17

## Sheet: Clluster 2
Genes	p_val	avg_log2FC	cSjD %	HC %	p_val_adj
FOS	5.50715e-84	2.93138	0.857	0.257	2.01567e-79
CCL4	4.54211e-26	2.10931	0.792	0.531	1.66246e-21
DUSP1	6.37444e-71	2.03542	0.869	0.382	2.33311e-66
JUN	1.6692e-27	1.38977	0.676	0.34	6.10945e-23
CD69	4.47755e-37	1.34251	0.789	0.442	1.63883e-32
JUNB	9.74036e-40	1.26674	0.916	0.69	3.56507e-35
FOSB	9.59185e-33	1.23752	0.512	0.113	3.51071e-28
CXCR4	1.87168e-33	1.04373	0.884	0.642	6.85053e-29
BTG2	1.47172e-23	1.01719	0.655	0.328	5.38666e-19
NR4A2	4.18589e-26	1.00095	0.347	0.036	1.53208e-21
DUSP2	2.23441e-29	0.948045	0.93	0.678	8.17816e-25
AC020916.1	4.6222e-18	0.945976	0.32	0.069	1.69177e-13
TNFAIP3	1.59084e-15	0.920535	0.478	0.224	5.82265e-11
CCL4L2	8.7827e-06	0.913688	0.143	0.048	0.321456
JUND	1.02663e-33	0.900043	0.945	0.845	3.75758e-29
ZFP36	6.26369e-18	0.893704	0.589	0.296	2.29257e-13
PPP1R15A	1.67421e-17	0.788737	0.503	0.209	6.12777e-13
TRDC	7.91281e-27	0.751702	0.961	0.591	2.89617e-22
CEBPD	1.11313e-14	0.739403	0.508	0.233	4.07416e-10
TNF	3.82623e-05	0.72296	0.131	0.048	1
HIST1H4C	7.41166e-15	0.685889	0.624	0.346	2.71274e-10
ZBTB16	3.05669e-13	0.636816	0.388	0.149	1.11878e-08
DNAJB1	3.8621e-11	0.626788	0.436	0.212	1.41357e-06
KLRB1	1.29244e-17	0.611877	0.937	0.615	4.73045e-13
KLRC1	1.01503e-12	0.610949	0.524	0.248	3.71511e-08
JAML	2.52684e-13	0.60462	0.259	0.06	9.24848e-09
LTB	3.80836e-08	0.602077	0.685	0.507	0.0013939
SAT1	3.83439e-08	0.601949	0.592	0.394	0.00140342
MCL1	1.61177e-08	0.58558	0.542	0.337	0.000589923
TSC22D3	5.67926e-09	0.576335	0.794	0.681	0.000207867
HLA-C	1.35982e-40	0.569122	1	0.997	4.97707e-36
RGS2	3.02941e-10	0.565592	0.202	0.048	1.10879e-05
PIK3R1	3.01449e-08	0.559149	0.685	0.487	0.00110334
HIST2H2AC	6.75359e-12	0.545199	0.275	0.081	2.47188e-07
TRGC1	7.89438e-14	0.528819	0.891	0.594	2.88942e-09
SLC2A3	5.05211e-09	0.526253	0.317	0.134	0.000184912
SELL	1.68162e-09	0.505246	0.61	0.379	6.15491e-05
AC044849.1	9.59553e-09	0.505154	0.261	0.101	0.000351206
SOCS3	2.83112e-10	0.498503	0.199	0.045	1.03622e-05
MTRNR2L12	4.86955e-20	0.498451	0.986	0.934	1.78231e-15
IL18RAP	1.15375e-10	0.486669	0.333	0.125	4.22283e-06
CD55	5.03577e-11	0.484199	0.252	0.075	1.84314e-06
CD300A	3.73407e-10	0.48215	0.447	0.212	1.36671e-05
TUT4	2.39063e-07	0.470312	0.535	0.346	0.00874994
ZFP36L2	1.57025e-11	0.467286	0.955	0.86	5.74727e-07
IL7R	5.26965e-12	0.454485	0.912	0.663	1.92875e-07
NFKBIA	0.00197501	0.451493	0.515	0.403	1
AL662844.4	2.64815e-08	0.443653	0.177	0.048	0.00096925
CCL3	0.0734475	0.443571	0.114	0.078	1
HIST1H1E	6.37491e-06	0.430752	0.413	0.257	0.233328
RPS26	5.31145e-16	0.42944	0.991	0.979	1.94404e-11
ARL4C	1.44421e-10	0.428504	0.939	0.839	5.28594e-06
ERN1	5.13415e-07	0.426709	0.438	0.248	0.0187915
GNAS	5.82808e-11	0.425664	0.873	0.722	2.13313e-06
KMT2E-AS1	1.32444e-06	0.423545	0.224	0.096	0.0484758
ERAP2	4.1196e-08	0.422986	0.233	0.087	0.00150782
SRSF7	4.47436e-08	0.414418	0.887	0.788	0.00163766
GADD45B	4.37685e-05	0.413955	0.483	0.325	1
TSPYL2	2.34218e-05	0.411729	0.238	0.119	0.857261
NCR3	0.000208819	0.406372	0.408	0.278	1
SNHG8	1.4291e-07	0.404019	0.662	0.46	0.00523066
BTG1	2.44109e-10	0.400402	0.964	0.922	8.93463e-06
TENT5C	5.7787e-09	0.395945	0.179	0.042	0.000211506
NCOA7	3.22155e-06	0.394579	0.488	0.319	0.117912
SPOCK2	9.02603e-07	0.393108	0.653	0.46	0.0330362
CITED2	0.000201801	0.392868	0.284	0.164	1
RIPOR2	4.50802e-08	0.392865	0.837	0.672	0.00164998
SNHG5	1.2808e-07	0.391659	0.59	0.37	0.00468785
ZNF600	4.8726e-07	0.390804	0.211	0.081	0.0178342
YME1L1	1.19001e-06	0.390053	0.349	0.182	0.0435557
TRDV2	3.429e-08	0.389188	0.356	0.17	0.00125505
STAT1	0.000225065	0.38874	0.343	0.218	1
RPL37A	2.56739e-15	0.385272	0.989	0.964	9.3969e-11
YPEL5	2.16204e-07	0.382173	0.385	0.194	0.00791329
MYBL1	7.13058e-05	0.378196	0.631	0.493	1
CD247	6.87437e-06	0.377879	0.8	0.66	0.251609
TERF2IP	1.45647e-05	0.377562	0.626	0.457	0.533083
AL499604.1	1.14458e-07	0.376695	0.242	0.09	0.00418926
YTHDC2	2.8924e-07	0.372602	0.225	0.087	0.0105865
SERTAD1	5.78044e-07	0.366951	0.161	0.048	0.021157
SMAD7	4.08674e-06	0.36677	0.249	0.113	0.149579
PPP1R10	5.67211e-05	0.363157	0.426	0.275	1
GNG5	1.58651e-06	-0.361934	0.517	0.624	0.0580678
NDUFB11	9.17784e-08	-0.36425	0.553	0.657	0.00335918
LINC01871	5.78823e-05	-0.36481	0.349	0.433	1
ANXA2	0.000290757	-0.375623	0.304	0.388	1
KLRC3	1.28375e-08	-0.376271	0.016	0.099	0.000469865
MGST3	8.21093e-07	-0.382887	0.343	0.469	0.0300528
ANXA1	4.02198e-09	-0.390593	0.927	0.967	0.000147208
TXN	3.93276e-07	-0.391355	0.388	0.51	0.0143943
SH3BGRL3	1.7725e-15	-0.392652	0.993	0.994	6.48753e-11
PTGDS	0.0452533	-0.396326	0.039	0.069	1
VIM	2.66843e-07	-0.416959	0.775	0.86	0.00976673
HLA-DPA1	2.09398e-05	-0.421147	0.343	0.439	0.766418
S100A4	8.17961e-20	-0.435674	0.993	0.991	2.99382e-15
MZT2A	6.14708e-07	-0.454045	0.32	0.445	0.0224989
TRBC2	6.01403e-05	-0.467011	0.733	0.758	1
C12orf57	2.70471e-07	-0.49397	0.599	0.657	0.00989951
MXRA7	1.61581e-09	-0.494441	0.082	0.212	5.91402e-05
TRAC	3.72453e-08	-0.495006	0.597	0.69	0.00136321
IFITM2	1.89863e-07	-0.509018	0.716	0.767	0.00694917
CD63	2.14462e-07	-0.512708	0.546	0.642	0.00784954
S100A11	1.28561e-09	-0.519209	0.719	0.788	4.70545e-05
CD2	2.05269e-11	-0.523075	0.605	0.77	7.51306e-07
ASCL2	6.13352e-10	-0.567323	0.081	0.221	2.24493e-05
TRG-AS1	5.72918e-08	-0.593629	0.399	0.531	0.00209694
GZMB	9.21934e-07	-0.635975	0.42	0.549	0.0337437
HLA-B	1.76529e-49	-0.637737	0.996	1	6.46112e-45
RPS10	1.94688e-27	-0.665165	0.911	0.961	7.12579e-23
S100A10	1.14965e-22	-0.709038	0.855	0.922	4.20784e-18
ITGB1	6.95606e-12	-0.77344	0.392	0.555	2.54599e-07
KLRC4	2.81191e-24	-0.827009	0.014	0.212	1.02919e-19
CRIP1	1.58771e-18	-0.838234	0.794	0.91	5.81117e-14
CD8A	1.78223e-18	-0.91262	0.043	0.23	6.52315e-14
HLA-DRB1	8.37593e-24	-0.933626	0.123	0.4	3.06567e-19
CD8B	1.5534e-20	-0.954584	0.018	0.194	5.68558e-16
LINC02446	5.28229e-15	-0.967711	0.029	0.176	1.93337e-10
GNLY	5.72107e-16	-1.02127	0.689	0.809	2.09397e-11
LGALS1	5.96473e-15	-1.2084	0.197	0.403	2.18315e-10
GZMH	7.94574e-25	-1.42851	0.374	0.627	2.90822e-20

## Sheet: Cluster 3
Genes	p_val	avg_log2FC	cSjD %	HC %	p_val_adj
FOS	3.61233e-47	2.66894	0.776	0.262	1.32215e-42
DUSP1	9.21407e-27	1.38334	0.794	0.417	3.37244e-22
KLRB1	7.13685e-09	1.19753	0.303	0.12	0.000261216
CCL4	0.734585	1.10785	0.345	0.346	1
JUNB	5.06555e-13	1.00358	0.903	0.845	1.85404e-08
FOSB	8.25652e-21	0.945427	0.497	0.148	3.02197e-16
TRDC	3.57692e-10	0.897742	0.164	0.031	1.30919e-05
CD69	3.1287e-10	0.842834	0.782	0.595	1.14514e-05
SNHG5	2.49463e-14	0.819705	0.648	0.353	9.13058e-10
BTG2	9.43298e-13	0.800683	0.642	0.346	3.45257e-08
HIST1H4C	3.26073e-13	0.786548	0.588	0.279	1.19346e-08
NR4A2	7.41058e-18	0.770195	0.339	0.079	2.71235e-13
SLC2A3	8.12567e-14	0.746365	0.352	0.108	2.97408e-09
TNFAIP3	2.9474e-12	0.739342	0.455	0.178	1.07878e-07
RGS1	9.58602e-05	0.717826	0.194	0.089	1
TSC22D3	3.93077e-08	0.716808	0.806	0.668	0.0014387
JUN	8.46745e-05	0.623479	0.727	0.56	1
CD55	8.6654e-09	0.620948	0.297	0.117	0.000317162
HLA-C	3.80036e-21	0.597388	1	0.99	1.39097e-16
ZFP36	2.06393e-05	0.594106	0.521	0.347	0.75542
CXCR4	2.31779e-06	0.573006	0.842	0.726	0.0848334
RPS26	5.46474e-13	0.562531	0.988	0.928	2.00015e-08
JUND	1.05216e-07	0.554899	0.939	0.864	0.00385101
TYROBP	1.05228e-08	0.532144	0.158	0.035	0.000385147
GADD45B	8.42409e-05	0.503264	0.394	0.227	1
PPP1R15A	7.08278e-07	0.478971	0.448	0.232	0.0259237
LEPROTL1	0.000331435	0.467842	0.758	0.572	1
TNFRSF25	4.51605e-08	0.467421	0.279	0.105	0.00165292
STAT1	0.00140478	0.456091	0.406	0.267	1
NOSIP	0.000179949	0.433505	0.533	0.347	1
CD52	1.50702e-09	0.432643	0.97	0.913	5.51584e-05
ZNF331	7.59877e-06	0.429774	0.236	0.099	0.278123
CCL4L2	0.0914789	0.428951	0.067	0.037	1
RPL37A	8.21225e-11	0.427006	0.988	0.965	3.00576e-06
LTB	1.14707e-06	0.425537	0.927	0.766	0.0419839
SNHG8	0.000115047	0.424595	0.727	0.555	1
FCER1G	5.59888e-05	0.423169	0.097	0.026	1
TMEM123	0.000261468	0.42315	0.552	0.389	1
PPP1R2C	0.000235376	0.421223	0.061	0.012	1
SNHG32	8.27241e-06	0.421136	0.43	0.234	0.302778
LEF1	0.000365446	0.419799	0.309	0.183	1
MTRNR2L12	2.25097e-09	0.418234	0.988	0.948	8.23878e-05
SELL	2.35518e-05	0.415745	0.521	0.333	0.862019
CCR7	1.67126e-05	0.41454	0.364	0.192	0.611699
MAL	8.26509e-06	0.410047	0.218	0.091	0.30251
RPL39L	8.658e-07	0.408809	0.158	0.045	0.0316892
S100B	0.000991771	0.407661	0.085	0.028	1
NCR3	6.8933e-06	0.402114	0.212	0.084	0.252302
RCAN3	0.000143238	0.394044	0.461	0.295	1
DUSP2	0.0562094	0.389457	0.655	0.651	1
MTRNR2L8	0.00583205	0.387069	0.176	0.096	1
RGS10	0.000119017	0.380291	0.618	0.436	1
PIK3IP1	0.000481134	0.380014	0.467	0.297	1
ITGB1	0.0400793	0.379625	0.527	0.428	1
RPL37	8.48275e-14	0.372535	1	1	3.10477e-09
EPSTI1	0.00169659	0.367987	0.127	0.056	1
TRGC1	0.0402901	0.364582	0.115	0.068	1
KMT2E-AS1	1.54207e-06	0.362689	0.255	0.101	0.0564414
TAGLN2	0.0155115	-0.361386	0.497	0.517	1
MS4A1	0.00190777	-0.363205	0.048	0.134	1
FAM118A	0.00172953	-0.364253	0.085	0.182	1
PTP4A2	0.000550821	-0.365724	0.588	0.647	1
SELENOM	0.000463095	-0.373229	0.218	0.34	1
MATK	0.0106023	-0.380393	0.23	0.312	1
TMBIM4	0.0001135	-0.382428	0.436	0.539	1
HCST	1.39263e-06	-0.385107	0.964	0.977	0.0509717
GLIPR1	0.00447632	-0.386127	0.236	0.325	1
AOAH	0.00112035	-0.393323	0.085	0.185	1
PPP1CA	0.00425153	-0.396554	0.285	0.361	1
GUK1	4.52523e-05	-0.403175	0.721	0.74	1
ARF6	0.00281625	-0.415929	0.345	0.405	1
GABPB1-AS1	0.0131263	-0.416091	0.23	0.295	1
KLRD1	0.0555068	-0.418725	0.194	0.253	1
CRIP1	1.77917e-05	-0.422141	0.715	0.768	0.651195
GZMM	2.83189e-05	-0.424997	0.733	0.792	1
PTGDR	0.000504681	-0.427492	0.091	0.201	1
FCRL6	0.000580222	-0.434703	0.079	0.183	1
HLA-DPB1	9.27065e-05	-0.442645	0.448	0.579	1
C12orf57	2.41445e-05	-0.469882	0.685	0.756	0.883712
GZMH	0.203446	-0.4842	0.182	0.211	1
LGALS1	0.0162099	-0.487409	0.127	0.199	1
HLA-DRB1	0.000340089	-0.505442	0.267	0.401	1
LINC02446	0.0312759	-0.529206	0.17	0.239	1
CTSW	1.0191e-08	-0.554013	0.552	0.75	0.000373001
XCL2	0.00016935	-0.579611	0.085	0.204	1
HLA-DPA1	1.33687e-05	-0.617034	0.333	0.482	0.489306
CCL5	6.7708e-13	-0.620887	0.794	0.944	2.47818e-08
HLA-B	9.70218e-31	-0.639228	0.994	1	3.5511e-26
RPS10	1.28047e-17	-0.652395	0.915	0.969	4.68665e-13
NKG7	2.40327e-06	-0.660768	0.648	0.775	0.0879621
CST7	1.32816e-08	-0.682095	0.606	0.759	0.000486121
KLRG1	4.5206e-08	-0.846665	0.321	0.527	0.00165458
CMC1	7.55953e-11	-1.18737	0.333	0.562	2.76686e-06

## Sheet: Cluster 4
Genes	p_val	avg_log2FC	cSjD %	HC %	p_val_adj
FOS	1.05365e-48	2.66504	0.882	0.455	3.85645e-44
CCL4	3.34038e-06	1.35899	0.39	0.208	0.122261
FOSB	1.42402e-19	1.11324	0.552	0.169	5.21204e-15
DUSP1	1.62417e-15	1.06833	0.852	0.684	5.94462e-11
SELL	1.14988e-15	0.915596	0.393	0.087	4.20867e-11
TNF	3.83557e-05	0.859859	0.17	0.056	1
AC020916.1	3.41773e-12	0.808634	0.332	0.078	1.25092e-07
KLRF1	7.51745e-12	0.761591	0.365	0.104	2.75146e-07
TNFAIP3	5.55675e-07	0.716228	0.5	0.294	0.0203382
HLA-C	5.23485e-43	0.715417	0.997	0.996	1.91601e-38
HIST1H4C	4.23163e-10	0.702001	0.61	0.342	1.54882e-05
BTG2	8.59732e-08	0.64661	0.585	0.333	0.0031467
JUN	0.00147926	0.644351	0.604	0.468	1
TRDC	0.00172322	0.638068	0.162	0.074	1
CD69	2.80983e-07	0.630934	0.893	0.801	0.0102842
NR4A2	4.84592e-08	0.627589	0.253	0.074	0.00177365
CMC1	7.78312e-08	0.624592	0.533	0.307	0.0028487
ERAP2	3.64394e-12	0.608768	0.341	0.078	1.33372e-07
SNHG5	2.08872e-09	0.593287	0.701	0.424	7.64491e-05
TSC22D3	0.000590444	0.58411	0.714	0.636	1
TRGC1	0.000150444	0.541795	0.357	0.208	1
HIST1H1E	2.87658e-07	0.5357	0.426	0.208	0.0105286
SNHG8	1.80818e-09	0.534048	0.81	0.602	6.61813e-05
DUSP2	9.66382e-07	0.531248	0.841	0.732	0.0353706
ZFP36	5.83402e-05	0.529694	0.591	0.411	1
MTRNR2L12	2.774e-15	0.520751	0.995	0.957	1.01531e-10
DNAJB1	0.000104419	0.509398	0.481	0.325	1
MCL1	2.43684e-05	0.45923	0.527	0.338	0.891907
ZNF331	0.000598424	0.428814	0.179	0.078	1
PPP2R5C	8.04306e-05	0.423988	0.794	0.697	1
RNF213	0.000118288	0.409588	0.808	0.693	1
SLC2A3	9.81576e-05	0.409561	0.291	0.143	1
PLCG2	1.20799e-07	0.401395	0.349	0.134	0.00442135
JUND	1.2001e-05	0.396897	0.929	0.857	0.43925
CXCR4	0.00606811	0.389152	0.863	0.827	1
HIST2H2AC	5.14531e-05	0.384827	0.269	0.121	1
PBDC1	1.57648e-05	0.382202	0.291	0.13	0.577007
SRSF7	0.000208923	0.378493	0.901	0.84	1
SAT1	0.00880815	0.376622	0.536	0.39	1
WDR43	1.26383e-05	0.373914	0.299	0.13	0.462575
PRDM2	5.4517e-05	0.373872	0.302	0.143	1
GOLGA8A	1.53302e-06	0.370257	0.272	0.1	0.0561099
SOCS3	1.61741e-06	0.369704	0.302	0.117	0.059199
NEAT1	0.000146756	0.365994	0.676	0.519	1
ATF7IP2	3.22254e-05	-0.360577	0.473	0.558	1
MZT2A	3.00026e-05	-0.377869	0.385	0.498	1
S100A10	1.94159e-07	-0.404839	0.863	0.957	0.00710643
TSPO	3.95598e-06	-0.417789	0.484	0.597	0.144793
HOPX	4.88057e-05	-0.426471	0.621	0.688	1
HLA-B	2.73481e-19	-0.426933	1	1	1.00097e-14
NSG1	1.31085e-05	-0.444266	0.099	0.216	0.479785
S100A11	1.01155e-06	-0.475339	0.786	0.848	0.0370237
CRIP1	5.80478e-06	-0.566103	0.813	0.844	0.212461
GNLY	0.000185157	-0.631458	0.533	0.623	1
C12orf57	6.39902e-11	-0.710115	0.588	0.71	2.3421e-06
RPS10	1.62559e-27	-0.725021	0.959	0.983	5.94982e-23
CTSW	1.46059e-17	-0.755145	0.602	0.844	5.3459e-13

## Sheet: Cluster 5
Genes	p_val	avg_log2FC	cSjD %	HC %	p_val_adj
FOS	1.16e-31	1.93606	0.553	0.098	4.26e-27
DUSP1	3.23e-12	1.39774	0.532	0.229	1.18e-07
CCL4	0.000375321	1.38928	0.809	0.666	1
CCL4L2	3.8e-05	1.1775	0.277	0.12	1
DUSP2	3.85e-12	1.14493	0.628	0.293	1.41e-07
CD69	1.42e-07	0.999175	0.553	0.309	0.00519376
TRGC1	2.67e-08	0.977135	0.319	0.106	0.000977748
JUNB	4.52e-07	0.951707	0.787	0.621	0.0165275
CXCR4	2.15e-09	0.918412	0.649	0.384	7.86e-05
FOSB	2.4e-12	0.834251	0.362	0.096	8.77e-08
ZFP36	2.3e-06	0.797335	0.521	0.275	0.0841805
NR4A2	3.51e-08	0.707481	0.181	0.039	0.0012833
HIST1H4C	3.49e-06	0.699939	0.489	0.266	0.127895
TRDC	0.0136764	0.663114	0.096	0.039	1
TSC22D3	0.000155043	0.613036	0.734	0.614	1
ARRDC3	0.00140056	0.609041	0.34	0.196	1
TNFAIP3	0.000111188	0.603978	0.255	0.115	1
LIMS1	0.0372496	0.594021	0.223	0.145	1
BTG2	8.02e-07	0.587192	0.426	0.185	0.0293477
MTRNR2L12	8.38e-11	0.566814	0.979	0.944	3.07e-06
TUT4	1.36e-05	0.561663	0.617	0.331	0.497482
HIST1H1E	6.45e-05	0.56134	0.447	0.246	1
TNF	0.00811692	0.560451	0.085	0.03	1
KLF6	0.000487805	0.556276	0.713	0.604	1
AKR1C3	3.58e-05	0.552329	0.213	0.078	1
KLRB1	0.000191468	0.548686	0.457	0.256	1
ZFP36L2	2.29e-06	0.546614	0.894	0.735	0.0837591
KLRC1	0.00123494	0.535753	0.064	0.013	1
FCGR3A	0.0393217	0.535237	0.511	0.43	1
ERAP2	1.91e-06	0.529369	0.266	0.093	0.069886
ELF2	6.64e-06	0.526337	0.34	0.143	0.242928
CASP3	1.7e-05	0.52575	0.287	0.118	0.620688
IRF1	6.54e-05	0.520826	0.702	0.567	1
SERTAD1	4.65e-08	0.518008	0.223	0.056	0.0017004
REL	0.000218605	0.51432	0.309	0.157	1
TOB1	0.000424719	0.511833	0.362	0.191	1
HLA-C	9.9e-14	0.506282	1	0.998	3.62e-09
AC044849.1	1.36e-07	0.4882	0.234	0.064	0.00495985
ADGRG1	0.0162907	0.482627	0.585	0.44	1
AC020916.1	1.25e-05	0.474426	0.16	0.044	0.458945
CHIC2	7.34e-05	0.469392	0.33	0.157	1
PLCG2	0.00330763	0.466619	0.277	0.148	1
MAF	0.00972331	0.463657	0.33	0.218	1
RESF1	0.00432852	0.460049	0.766	0.641	1
ODC1	0.00290648	0.459586	0.287	0.162	1
IER5L	1.99e-06	0.444577	0.138	0.029	0.0728021
EMB	0.000774733	0.439222	0.596	0.405	1
EPB41	0.00374681	0.433336	0.564	0.408	1
SNHG8	0.000742639	0.429777	0.606	0.41	1
SDF4	0.00448408	0.427346	0.33	0.189	1
UHMK1	0.000656383	0.424984	0.426	0.243	1
RGS2	3.3e-06	0.422993	0.17	0.044	0.12093
CENPT	0.0102808	0.422051	0.202	0.11	1
RPL37A	8.95e-07	0.420005	0.979	0.936	0.032745
TP53	0.00019979	0.415429	0.149	0.049	1
ENC1	0.000134381	0.413804	0.17	0.059	1
KPNA4	0.00216906	0.412105	0.362	0.204	1
PPP1R15A	0.00259654	0.410609	0.319	0.18	1
OGA	0.0195978	0.409744	0.468	0.344	1
EIF4H	0.000748266	0.406277	0.372	0.201	1
GTF2B	0.00741885	0.40599	0.351	0.211	1
MCL1	0.0180921	0.403049	0.415	0.297	1
LPP	0.000194183	0.398431	0.255	0.116	1
MT-ND3	0.000194531	0.39673	0.989	0.998	1
NFKB1	0.00164084	0.39483	0.181	0.078	1
TRAPPC10	0.0127091	0.393721	0.394	0.255	1
JUND	0.00115312	0.393672	0.883	0.853	1
SCAPER	0.000233753	0.39145	0.255	0.116	1
S100B	0.0228459	0.391411	0.053	0.017	1
DDX3X	0.00888653	0.388599	0.617	0.506	1
CD8A	0.0073859	0.382299	0.734	0.641	1
KMT2E-AS1	3.76e-05	0.381221	0.245	0.093	1
TRGV2	0.000523073	0.378255	0.191	0.076	1
AKAP13	0.042411	0.378038	0.713	0.622	1
RAB2A	0.00369548	0.377726	0.489	0.322	1
BTG1	9.8e-05	0.376764	0.894	0.875	1
PI4KA	0.0121997	0.375924	0.128	0.056	1
SRSF2	0.0125066	0.374807	0.606	0.497	1
ZEB2	0.00212191	0.374686	0.84	0.636	1
CEMIP2	0.0156842	0.372501	0.255	0.159	1
PDE3B	0.00451743	0.370045	0.223	0.111	1
GK5	0.0468654	0.368529	0.266	0.167	1
DR1	0.00375436	0.367769	0.404	0.229	1
TWF2	0.0393991	0.367457	0.457	0.325	1
RGS1	9.91e-05	0.36605	0.128	0.035	1
IFI27	0.000382845	0.365762	0.021	0	1
CD2AP	0.0153972	0.365638	0.17	0.088	1
SBK1	0.00709784	0.364779	0.255	0.145	1
GALNT1	0.0192418	0.364214	0.277	0.174	1
TMEM70	0.000375021	0.363885	0.213	0.088	1
MYOM2	1.52e-05	0.363614	0.043	0.002	0.556599
DNAJB6	0.0168886	0.363506	0.521	0.381	1
NCL	0.00011917	0.361073	0.915	0.799	1
CREBBP	0.00888549	0.360055	0.266	0.15	1
DSTN	0.00687327	-0.364769	0.372	0.494	1
MRPS31	0.0405549	-0.369273	0.128	0.206	1
CYBA	7.09e-05	-0.372158	0.947	0.988	1
THYN1	0.0065884	-0.376067	0.085	0.197	1
GZMH	0.000231395	-0.377505	0.968	0.919	1
MZT2A	0.00233514	-0.380098	0.287	0.42	1
MGST3	0.00397562	-0.383095	0.319	0.45	1
2022-03-09	0.0140986	-0.401275	0.085	0.175	1
BCL2	0.0461204	-0.402077	0.106	0.179	1
NDUFC1	0.00718286	-0.410465	0.33	0.408	1
BLOC1S1	0.000362966	-0.413352	0.532	0.632	1
RANBP1	0.00664387	-0.414349	0.223	0.327	1
DMAC2L	0.00296727	-0.418682	0.043	0.15	1
CLTB	0.00196249	-0.429633	0.16	0.305	1
SKAP1	0.00128611	-0.435435	0.468	0.59	1
PATL2	0.00532129	-0.438143	0.117	0.25	1
HBA2	0.0259616	-0.446773	0	0.051	1
BATF	0.00261888	-0.453172	0.16	0.302	1
LGALS1	0.0122275	-0.465164	0.479	0.6	1
HLA-B	3.27e-13	-0.475501	1	1	1.2e-08
CUTA	3.37e-05	-0.497988	0.319	0.543	1
VIM	0.000161703	-0.508016	0.745	0.867	1
CTSW	1.64e-06	-0.509245	0.766	0.909	0.0599109
GGA1	0.0017228	-0.512723	0.074	0.201	1
XBP1	0.000363522	-0.516127	0.309	0.487	1
CMC1	0.0362745	-0.538608	0.383	0.477	1
CRIP1	0.000196973	-0.556934	0.819	0.912	1
OSTC	7.71e-06	-0.631845	0.234	0.45	0.282312
KLRG1	2.45e-07	-0.684199	0.574	0.742	0.00897606
RPS10	4.14e-12	-0.745203	0.872	0.924	1.51e-07
GZMK	0.0434877	-0.761248	0.128	0.211	1
HBA1	0.00526072	-0.800268	0	0.078	1
LINC02446	8.4e-05	-0.891057	0.043	0.218	1
GNLY	3.11e-08	-0.942598	0.649	0.798	0.00113776

## Sheet: Cluster 6
Genes	p_val	avg_log2FC	cSjD %	HC %	p_val_adj
FOS	6.75589e-20	2.12719	0.862	0.416	2.47272e-15
JUN	3.74441e-08	1.31716	0.677	0.336	0.00137049
DUSP1	8.23793e-11	1.2723	0.823	0.478	3.01516e-06
JUNB	3.49036e-09	1.11464	0.962	0.85	0.000127751
BTG2	7.26741e-08	0.945919	0.731	0.398	0.00265995
FOSB	2.24176e-09	0.906786	0.469	0.106	8.20505e-05
CD69	5.59254e-05	0.838407	0.723	0.487	1
KLRB1	0.000144152	0.753772	0.162	0.018	1
SOX4	0.00493191	0.727855	0.208	0.08	1
IFNG-AS1	0.000301066	0.714884	0.354	0.159	1
HIST1H4C	2.3788e-06	0.712295	0.638	0.336	0.0870663
SLC2A3	3.17638e-06	0.691193	0.377	0.106	0.116259
SMC4	0.00218568	0.677458	0.262	0.106	1
TUBA1A	1.89714e-05	0.668882	0.646	0.389	0.694371
NR4A2	1.07917e-05	0.66488	0.269	0.053	0.394988
SNHG5	1.17147e-05	0.646699	0.738	0.469	0.428771
AC020916.1	2.28899e-05	0.626117	0.208	0.027	0.837792
JUND	1.24256e-06	0.6173	0.962	0.85	0.045479
MTRNR2L8	0.0178167	0.5837	0.215	0.097	1
SOCS3	7.42535e-06	0.578838	0.308	0.071	0.271775
RGS14	0.000209505	0.565553	0.362	0.142	1
LBR	5.82959e-05	0.564372	0.569	0.274	1
TRAT1	0.000904378	0.559385	0.438	0.248	1
DDX21	0.000145735	0.557374	0.515	0.265	1
HIST1H1C	0.000330665	0.554777	0.377	0.159	1
IFITM1	3.21398e-05	0.553648	0.631	0.327	1
FGD3	3.53887e-06	0.55251	0.515	0.195	0.129526
PPP1R15A	0.000241721	0.5487	0.477	0.221	1
HIST1H1D	0.00191757	0.546126	0.554	0.336	1
JMJD1C	0.000602109	0.531112	0.515	0.301	1
SNHG8	0.000610067	0.52234	0.769	0.628	1
COQ10B	0.00019425	0.504486	0.285	0.088	1
CHD4	0.000924817	0.503289	0.446	0.23	1
ZKSCAN1	5.56989e-05	0.502006	0.315	0.088	1
FMNL1	0.00098183	0.499927	0.431	0.204	1
TNIK	2.83392e-05	0.497675	0.262	0.053	1
MYBL1	0.0134214	0.494956	0.385	0.23	1
HLA-C	1.24696e-08	0.492439	1	0.982	0.0004564
CXCR4	0.0265655	0.485447	0.762	0.708	1
ZFP36	0.00142972	0.483826	0.515	0.274	1
TNFAIP3	0.000414366	0.48294	0.369	0.159	1
AKAP17A	0.000206888	0.481981	0.285	0.088	1
NBDY	0.000337413	0.479939	0.446	0.204	1
TPP2	0.00117696	0.478247	0.415	0.204	1
HIST2H2AC	0.000606211	0.475468	0.246	0.08	1
CAMK4	0.00150708	0.465533	0.438	0.221	1
GADD45A	0.00238645	0.463326	0.2	0.062	1
SFSWAP	0.000220294	0.457761	0.285	0.088	1
AC245060.5	0.000573064	0.453885	0.1	0	1
AOAH	0.00492837	0.452358	0.3	0.142	1
SERPINB1	0.00873231	0.451908	0.423	0.248	1
NCOR1	0.00270631	0.450296	0.531	0.319	1
SF3B2	0.000783144	0.448591	0.515	0.274	1
DNAJB1	0.00369039	0.435825	0.454	0.257	1
KANSL1-AS1	0.00316979	0.434799	0.3	0.133	1
USP7	0.000269169	0.434594	0.262	0.08	1
SMC1A	0.00360207	0.426994	0.346	0.177	1
ATF7IP	8.18566e-05	0.419838	0.431	0.168	1
RGS10	0.00170811	0.418715	0.715	0.496	1
MCUB	0.000923913	0.417351	0.654	0.425	1
SHOC2	0.00677148	0.417013	0.277	0.133	1
NUCB2	0.00272153	0.413516	0.792	0.575	1
GRK6	0.00281205	0.412728	0.469	0.274	1
GRSF1	0.00440189	0.412715	0.292	0.133	1
CCDC137	0.00101204	0.411144	0.185	0.044	1
TRBC1	0.00263817	0.410035	0.685	0.46	1
ZMYM2	0.00427382	0.409659	0.354	0.195	1
UTRN	0.00703703	0.408282	0.662	0.451	1
BAZ1B	0.00190244	0.406984	0.323	0.142	1
JMY	0.000327749	0.403997	0.185	0.035	1
CD3G	0.00225384	0.40373	0.954	0.796	1
SERTAD1	7.11861e-05	0.400462	0.131	0	1
VSIR	0.00263717	0.400252	0.454	0.239	1
DDX5	1.2938e-05	0.399018	0.985	0.982	0.473545
PLCG2	0.0124598	0.398714	0.377	0.23	1
TRGV2	0.0211294	0.397641	0.177	0.08	1
SFPQ	0.00540221	0.394729	0.731	0.504	1
HNRNPD	0.000460019	0.394679	0.731	0.416	1
RALA	0.00721509	0.394505	0.292	0.142	1
EPB41L4A-AS1	0.0170227	0.392551	0.415	0.265	1
GZMM	0.021033	0.388091	0.508	0.354	1
CDK13	0.0148631	0.38703	0.369	0.212	1
PRRC2B	0.0407385	0.386706	0.377	0.248	1
ARHGAP26	0.00692012	0.385971	0.246	0.106	1
ARPC5	0.00483422	0.381178	0.838	0.664	1
TRABD	0.0077261	0.379633	0.446	0.257	1
USP33	0.00239494	0.37906	0.269	0.106	1
MTPN	0.0311573	0.377665	0.508	0.345	1
POLR2J3	0.00642002	0.377614	0.346	0.177	1
PHF20L1	0.00546889	0.376758	0.277	0.124	1
CACYBP	0.00418004	0.376643	0.377	0.186	1
KMT2E	0.00194031	0.375434	0.638	0.407	1
DEF6	0.0175113	0.372487	0.246	0.124	1
YY1	0.0338724	0.37171	0.508	0.354	1
AC005670.3	0.000322525	0.370866	0.131	0.009	1
GALNT1	0.00626001	0.369853	0.215	0.088	1
ERLEC1	0.00929434	0.369637	0.254	0.124	1
MAP7D1	0.0123802	0.368998	0.215	0.097	1
ACTR3	0.00734556	0.367958	0.677	0.434	1
SAT1	0.0170831	0.366202	0.608	0.425	1
ID3	0.0381556	0.365576	0.223	0.115	1
ARRDC3	0.0044651	0.36448	0.223	0.088	1
IKZF2	0.011595	0.364478	0.423	0.257	1
MTF2	0.0306524	0.363198	0.254	0.15	1
CARD8	0.00430245	0.361147	0.377	0.186	1
RAB21	0.00659787	0.360358	0.262	0.115	1
MTRNR2L12	2.07196e-05	0.360097	1	0.912	0.758357
MT-CO3	0.000151598	-0.360506	1	1	1
PSME2	0.0329301	-0.366825	0.646	0.655	1
VAMP8	0.0105315	-0.37132	0.6	0.646	1
SPCS2	0.00707063	-0.372393	0.577	0.628	1
IL7R	0.020775	-0.37403	0.885	0.92	1
NAA20	0.00961706	-0.374954	0.215	0.327	1
SARNP	0.0288425	-0.379248	0.215	0.319	1
RFLNB	0.0370857	-0.380098	0.231	0.319	1
LYAR	0.0238385	-0.380924	0.723	0.726	1
LSP1	0.0275641	-0.385037	0.377	0.478	1
RPS10	1.67344e-05	-0.388181	0.962	0.965	0.612494
CCDC107	0.00529217	-0.3893	0.131	0.274	1
BLOC1S4	0.00776782	-0.389498	0.177	0.31	1
SMAP2	0.00766089	-0.39594	0.6	0.717	1
MRPL34	0.00792861	-0.396392	0.269	0.398	1
COX7B	0.0269493	-0.397657	0.546	0.619	1
KLRG1	0.00935349	-0.410811	0.262	0.416	1
MT-CO2	1.85847e-09	-0.412964	1	1	6.80217e-05
HIGD2A	0.00178323	-0.42031	0.554	0.646	1
ITGB1	0.0216174	-0.429104	0.377	0.478	1
S100A6	0.000232692	-0.433558	0.915	0.92	1
TBC1D2B	0.0114606	-0.434761	0.108	0.212	1
TAGLN2	0.0150546	-0.436216	0.677	0.681	1
XCL2	0.0449687	-0.436382	0.062	0.133	1
LINC01871	0.00962299	-0.45665	0.138	0.257	1
MGMT	0.00532556	-0.462295	0.208	0.327	1
MT-ND4	4.69125e-08	-0.467668	1	1	0.00171705
NSG1	0.000570859	-0.467894	0.077	0.23	1
ACTN4	0.0105889	-0.468732	0.062	0.159	1
TSPAN32	0.00256622	-0.479789	0.115	0.257	1
CHST12	0.00224932	-0.483278	0.1	0.23	1
PLAAT4	0.000314532	-0.484205	0.662	0.779	1
PRR5	0.00819965	-0.484381	0.077	0.186	1
GPR183	0.0144336	-0.493911	0.054	0.142	1
TAF9	0.00765887	-0.496361	0.162	0.283	1
FKBP5	0.00412392	-0.501822	0.215	0.345	1
KLRC4	0.00996335	-0.511563	0.185	0.31	1
S100A4	0.00235507	-0.517656	0.838	0.867	1
MZT2A	0.0013418	-0.525747	0.331	0.478	1
CTSW	0.000705689	-0.536493	0.669	0.805	1
HLA-B	5.4636e-11	-0.579082	1	1	1.99973e-06
CRIP2	0.00106016	-0.634138	0.062	0.195	1
S100A11	0.000380242	-0.668004	0.446	0.593	1
ANXA1	0.00813518	-0.702052	0.538	0.611	1
LGALS1	0.000148445	-0.708405	0.062	0.23	1
S100A10	3.86646e-05	-0.749502	0.823	0.858	1
LINC02446	0.000591549	-0.8118	0.3	0.478	1
HOPX	0.000731353	-0.895679	0.269	0.451	1
CRIP1	0.000525322	-1.10571	0.662	0.699	1

## Sheet: Cluster 7
Genes	p_val	avg_log2FC	cSjD %	HC %	p_val_adj
FOS	1.33e-19	2.75316	0.985	0.5	4.85e-15
JUN	1.28e-07	1.43062	0.627	0.156	0.00469018
CCL4	0.0410397	1.26376	0.463	0.281	1
AC020916.1	2.38e-06	1.19704	0.493	0.109	0.087109
DUSP1	1.11e-07	1.17291	0.925	0.562	0.00406271
CD69	4.06e-06	1.11618	0.836	0.594	0.148617
BTG2	8.56e-06	1.04116	0.746	0.328	0.313364
FOSB	4.34e-07	1.02086	0.612	0.156	0.0158764
NR4A2	4.67e-05	1.00554	0.433	0.109	1
JUND	1.36e-08	0.928296	1	0.797	0.000499599
TAP1	8.23e-05	0.847176	0.418	0.109	1
KLRC3	3.68e-05	0.822216	0.746	0.391	1
ZFP36	0.000240849	0.763027	0.791	0.5	1
CCL4L2	0.0149244	0.752337	0.09	0	1
GBP4	0.000230001	0.750642	0.522	0.188	1
YTHDC1	0.000302466	0.741975	0.567	0.234	1
JUNB	7.26e-05	0.740523	0.925	0.625	1
JMJD1C	0.000417413	0.739881	0.537	0.234	1
GNPTAB	0.000190879	0.722739	0.418	0.109	1
STAT1	0.000787032	0.721546	0.418	0.141	1
IFI44L	0.0178206	0.697079	0.149	0.031	1
TSPYL2	0.00103414	0.691627	0.284	0.062	1
RSRP1	0.00114682	0.682191	0.791	0.562	1
SKIL	0.00187799	0.68201	0.299	0.078	1
IKZF2	0.000685298	0.681093	0.269	0.047	1
TOX4	0.000147391	0.679354	0.403	0.094	1
ZFP36L1	0.00508029	0.678974	0.522	0.281	1
KLRC2	0.0232781	0.663095	0.567	0.391	1
HLA-C	2.13e-11	0.660274	1	1	7.78e-07
UBE2G2	0.000409059	0.657428	0.433	0.125	1
FUT8	0.00105375	0.651797	0.313	0.078	1
VAV3	0.00113287	0.651422	0.478	0.188	1
TRIM56	0.00278081	0.635321	0.328	0.109	1
BHLHE40	0.00301021	0.633879	0.552	0.281	1
ACTR1B	0.000158759	0.630941	0.239	0.016	1
ADAM8	0.00074046	0.626107	0.448	0.156	1
FCGR3A	0.0250342	0.618153	0.582	0.406	1
TGOLN2	0.00998627	0.61442	0.537	0.281	1
IFITM1	0.00218471	0.613077	0.761	0.453	1
HIST1H1C	0.000942748	0.611804	0.373	0.109	1
LPGAT1	0.00380799	0.605926	0.567	0.312	1
REL	0.00152771	0.605922	0.507	0.234	1
RBM25	0.00239208	0.603837	0.746	0.422	1
EOMES	0.00230353	0.603279	0.418	0.156	1
CTR9	0.00202368	0.601078	0.269	0.062	1
STK17A	0.000667784	0.595975	0.925	0.797	1
MAFF	0.00485733	0.593367	0.313	0.109	1
ARFGAP3	0.00994024	0.59085	0.403	0.203	1
AKAP9	0.00686659	0.588191	0.612	0.344	1
HIST1H4C	0.0065136	0.580614	0.731	0.453	1
TRNT1	0.000548099	0.580416	0.209	0.016	1
PVT1	0.00212458	0.57704	0.209	0.031	1
MCL1	0.00178989	0.568677	0.642	0.359	1
ZBTB44	0.00476167	0.567555	0.373	0.141	1
YME1L1	0.00260928	0.567129	0.373	0.125	1
RESF1	0.000616655	0.566814	0.672	0.312	1
DDA1	0.000321282	0.562709	0.254	0.031	1
SUCLG2	0.00315898	0.562158	0.299	0.094	1
EMB	0.000497584	0.562148	0.716	0.359	1
LNPEP	0.00148084	0.561442	0.567	0.297	1
IGF2R	0.00751547	0.558025	0.388	0.172	1
BIRC3	0.00195205	0.556072	0.179	0.016	1
SLC5A3	0.000741897	0.555475	0.239	0.031	1
SATB1	0.00934778	0.553375	0.448	0.234	1
EPSTI1	0.00830802	0.551667	0.313	0.125	1
HIPK3	0.00919431	0.549189	0.343	0.141	1
PHF1	0.000569437	0.5478	0.343	0.078	1
AL662844.4	0.000721431	0.544821	0.239	0.031	1
PRPF4B	0.0134894	0.544805	0.701	0.516	1
TTC17	0.00338676	0.544297	0.373	0.141	1
TOR1AIP1	0.00241425	0.54385	0.284	0.078	1
TRA2B	0.0335729	0.54329	0.552	0.344	1
ANKHD1	0.00131152	0.541899	0.403	0.125	1
SF3A3	0.00127176	0.540536	0.343	0.094	1
MYCBP2	0.0323399	0.539215	0.597	0.406	1
CD44	0.0325003	0.536863	0.761	0.562	1
NEAT1	0.00732986	0.53604	0.866	0.656	1
ARL14EP	0.0108161	0.535095	0.403	0.188	1
CD2BP2	0.00568665	0.531587	0.343	0.125	1
GTF2H2	0.0112244	0.530924	0.269	0.094	1
FAF2	0.00210513	0.528845	0.239	0.047	1
SLC38A1	0.0311675	0.528327	0.597	0.406	1
TFAM	0.00088292	0.526971	0.373	0.109	1
SRSF7	0.000262214	0.526601	0.925	0.828	1
HUWE1	0.0226383	0.522726	0.463	0.266	1
ZBP1	0.00151019	0.521579	0.373	0.109	1
PTGER4	0.000765958	0.519553	0.164	0	1
USP7	0.0004527	0.51954	0.254	0.031	1
TSC22D3	0.00654478	0.510669	0.896	0.719	1
TNRC6A	0.00478834	0.504033	0.343	0.125	1
CPSF7	0.000121886	0.501958	0.209	0	1
TPP2	0.00324628	0.501102	0.343	0.109	1
NFKBIA	0.0124088	0.501093	0.761	0.5	1
ADGRG5	0.000765958	0.500993	0.164	0	1
UTRN	0.0157029	0.499523	0.851	0.688	1
DUSP2	0.0122703	0.498848	0.896	0.688	1
DOCK10	0.0209141	0.494424	0.597	0.344	1
COPS6	0.00531876	0.493809	0.448	0.188	1
AREG	0.0483343	0.492637	0.328	0.188	1
SELL	0.0108576	0.490492	0.91	0.812	1
UHMK1	0.019562	0.490482	0.299	0.125	1
ATXN7L3B	0.0115195	0.490474	0.493	0.266	1
AC044849.1	0.0195059	0.490204	0.418	0.203	1
SERTAD1	0.0123397	0.489427	0.284	0.109	1
XRN2	0.0107461	0.488798	0.507	0.281	1
ARAP2	0.0309828	0.488372	0.627	0.422	1
RPS6KA5	0.00452695	0.487614	0.328	0.109	1
CNTRL	0.0185533	0.487216	0.328	0.141	1
NDUFB6	0.00277403	0.486866	0.388	0.141	1
NAA50	0.0043171	0.483563	0.269	0.078	1
BDP1	0.00971402	0.481449	0.657	0.406	1
SLAMF7	0.0159524	0.480952	0.328	0.141	1
NUMA1	0.00716206	0.48051	0.284	0.094	1
CREM	0.00330733	0.480107	0.254	0.062	1
CCZ1	0.00291167	0.47819	0.328	0.094	1
SKAP2	0.0149725	0.477984	0.463	0.234	1
PCF11	0.00233635	0.477969	0.388	0.125	1
ITGAM	0.0100683	0.477752	0.582	0.328	1
LRRC58	0.00341968	0.477202	0.194	0.031	1
UPF3A	0.00403746	0.476916	0.522	0.219	1
HAVCR2	0.00262086	0.476589	0.328	0.094	1
PHF6	0.00404228	0.476097	0.269	0.078	1
SP110	0.0472766	0.472777	0.463	0.297	1
BRD1	0.0195136	0.47244	0.388	0.188	1
DDX3X	0.00570358	0.470911	0.836	0.578	1
PPP1R15B	0.00270155	0.470813	0.239	0.047	1
EPB41	0.00449988	0.470305	0.761	0.453	1
RFTN1	0.00892727	0.468696	0.358	0.141	1
HIST2H2AC	0.00413918	0.468569	0.358	0.125	1
ANKLE2	0.0192287	0.465905	0.299	0.125	1
PNPLA2	0.00667845	0.46489	0.209	0.047	1
ZFP36L2	0.00545118	0.464605	0.97	0.906	1
ARHGAP30	0.0137789	0.461733	0.582	0.312	1
TNFRSF1B	0.00195311	0.460492	0.313	0.078	1
LINS1	0.0065477	0.458251	0.254	0.078	1
ZMYND11	0.0478094	0.457243	0.239	0.109	1
KIAA0232	0.00338307	0.456739	0.164	0.016	1
ZBTB7A	0.016059	0.455702	0.433	0.219	1
CBR4	0.0296981	0.455505	0.224	0.078	1
IDI1	0.0242777	0.454421	0.373	0.188	1
BOD1L1	0.0222628	0.454402	0.657	0.422	1
ZNF644	0.0214476	0.454381	0.448	0.234	1
SAR1B	0.00251452	0.454233	0.299	0.078	1
SERPINB6	0.00583183	0.453986	0.478	0.219	1
ARMCX3	0.0324239	0.4532	0.239	0.094	1
STK17B	0.0184554	0.450166	0.701	0.5	1
SYTL2	0.0348443	0.450125	0.299	0.141	1
SLC25A11	0.0228272	0.44612	0.358	0.172	1
PTPN11	0.0148423	0.443699	0.299	0.109	1
UBE2Q2	0.00770337	0.443039	0.448	0.188	1
TMEM80	0.0075167	0.442945	0.209	0.047	1
ADAM10	0.0164591	0.442061	0.358	0.156	1
LZIC	0.0172293	0.441674	0.179	0.047	1
ENC1	0.0115641	0.441384	0.134	0.016	1
DCK	0.0170035	0.440247	0.313	0.141	1
LENG8	0.0278865	0.439585	0.299	0.141	1
RAMP1	0.00180019	0.439078	0.284	0.062	1
SLC20A1	0.0283844	0.43891	0.284	0.125	1
RPL22L1	0.0224705	0.438467	0.687	0.406	1
SOS2	0.0144469	0.438171	0.343	0.141	1
INPP5D	0.0214933	0.436163	0.463	0.25	1
RBM27	0.0239892	0.43438	0.418	0.203	1
METTL23	0.0131711	0.431739	0.507	0.25	1
TAF8	0.00411824	0.431276	0.194	0.031	1
WDR82	0.00482938	0.430473	0.418	0.156	1
PLEKHA2	0.00146449	0.430111	0.224	0.031	1
DCTN3	0.0472766	0.429944	0.478	0.281	1
PARP8	0.0251057	0.429643	0.567	0.375	1
PILRB	0.0194438	0.429037	0.433	0.203	1
PIP4P1	0.00411824	0.428046	0.194	0.031	1
HIST1H1E	0.02329	0.425782	0.537	0.297	1
BRD8	0.0335842	0.425286	0.194	0.062	1
RBM19	0.000417634	0.424244	0.179	0	1
NFAT5	0.025649	0.42396	0.194	0.062	1
MTF2	0.0179424	0.423619	0.313	0.125	1
AC104695.4	0.0241318	0.423349	0.224	0.078	1
EEF1E1	0.0182677	0.423341	0.284	0.109	1
TGFBR3	0.0133466	0.422329	0.373	0.156	1
YES1	0.00938852	0.421377	0.224	0.062	1
AFF4	0.0265742	0.420837	0.313	0.141	1
CRNKL1	0.0190975	0.420448	0.254	0.094	1
CISD2	0.00766407	0.420395	0.269	0.078	1
SRRM2	0.00567175	0.420036	0.91	0.641	1
KIF21B	0.00767599	0.41792	0.179	0.031	1
VOPP1	0.011656	0.417599	0.224	0.062	1
SLC4A1AP	0.00828472	0.417253	0.179	0.031	1
PARP4	0.0208257	0.417228	0.328	0.141	1
NR1H2	0.03293	0.415572	0.254	0.109	1
SMARCA2	0.0129798	0.414802	0.478	0.234	1
STAM	0.00492373	0.414459	0.224	0.047	1
MTRNR2L12	0.000744172	0.41414	1	0.953	1
SDCBP	0.0235744	0.412711	0.299	0.125	1
SMG6	0.0398729	0.411573	0.313	0.141	1
ZEB2	0.0392482	0.411101	0.433	0.234	1
NR3C1	0.0404098	0.410441	0.552	0.344	1
PRRC2C	0.0346054	0.410404	0.806	0.656	1
TC2N	0.0253989	0.410331	0.522	0.312	1
PRKCH	0.0122995	0.410206	0.493	0.234	1
DNTTIP2	0.0286086	0.409973	0.478	0.25	1
HNRNPA0	0.0345786	0.409595	0.672	0.422	1
POLR2G	0.018566	0.409489	0.313	0.125	1
SMARCC1	0.0138436	0.40638	0.463	0.203	1
TUBA1A	0.0448892	0.406118	0.567	0.359	1
NFKBIB	0.0155371	0.405602	0.209	0.062	1
FES	0.0123672	0.405574	0.239	0.078	1
ACBD6	0.0270166	0.405453	0.358	0.172	1
POU2F2	0.0477767	0.40535	0.179	0.062	1
MBP	0.0159222	0.405222	0.896	0.672	1
EXOC4	0.00636846	0.404728	0.403	0.156	1
FURIN	0.00937754	0.404081	0.313	0.109	1
KANSL1	0.0313269	0.402433	0.567	0.328	1
CCDC92	0.00717069	0.401435	0.209	0.047	1
SBDS	0.0381766	0.401279	0.373	0.188	1
JAK1	0.000423942	0.400816	1	0.953	1
NCL	0.0039582	0.400693	0.97	0.828	1
TWF2	0.033372	0.399597	0.522	0.297	1
TMEM87A	0.0109048	0.399273	0.418	0.172	1
ITK	0.0197106	0.39808	0.179	0.047	1
UPF2	0.0435694	0.396451	0.448	0.281	1
REPIN1	0.0401494	0.396069	0.179	0.062	1
SYAP1	0.0167295	0.396054	0.358	0.156	1
DIP2A	0.0276556	0.395686	0.448	0.234	1
TOPBP1	0.000855438	0.394316	0.299	0.062	1
CHD1	0.033052	0.394043	0.448	0.234	1
NBPF19	0.0350397	0.393865	0.164	0.047	1
IL4R	0.0301585	0.391839	0.164	0.047	1
RNF44	0.0275328	0.390656	0.194	0.062	1
MAL	0.0488794	0.390578	0.06	0	1
ZNF394	0.0152207	0.390489	0.373	0.156	1
CLSTN3	0.00864631	0.390204	0.209	0.047	1
SLF1	0.031296	0.389567	0.239	0.094	1
MIR181A1HG	0.00806381	0.389562	0.209	0.047	1
TMEM126A	0.0104678	0.389531	0.224	0.062	1
MAPKAPK2	0.0136843	0.38925	0.239	0.078	1
CEBPZ	0.00877198	0.389227	0.478	0.203	1
CHMP1A	0.0160501	0.388636	0.239	0.078	1
TCP11L2	0.00481746	0.388042	0.194	0.031	1
CBLL1	0.0155375	0.387832	0.269	0.094	1
HSPA14.1	0.0316284	0.387627	0.134	0.031	1
COX19	0.0233757	0.386348	0.254	0.094	1
LACTB	0.0070031	0.385805	0.209	0.047	1
MAP4K4	0.0126768	0.385374	0.254	0.078	1
AKR1A1	0.0119156	0.384865	0.284	0.094	1
C12orf49	0.0118659	0.384383	0.164	0.031	1
OTUD5	0.0170659	0.384367	0.328	0.141	1
NAA16	0.0239723	0.383938	0.299	0.125	1
TSHZ1	0.0155806	0.383881	0.239	0.078	1
PPP4R2	0.0380161	0.38329	0.284	0.125	1
BCL7B	0.0167431	0.383177	0.269	0.094	1
IDS	0.0343835	0.381716	0.478	0.281	1
SNIP1	0.00458896	0.381508	0.119	0	1
ZNF544	0.00391918	0.378528	0.164	0.016	1
TXNDC15	0.0036961	0.377812	0.164	0.016	1
RAB8B	0.0107575	0.377708	0.537	0.266	1
SNRNP200	0.0387293	0.377692	0.433	0.234	1
MDM4	0.00570528	0.377536	0.433	0.172	1
IKZF1	0.0135365	0.377439	0.672	0.438	1
PSMD11	0.0111507	0.376917	0.194	0.047	1
CD96	0.00827878	0.376758	0.657	0.359	1
ZSWIM6	0.00458896	0.3762	0.119	0	1
STIP1	0.0217323	0.375877	0.254	0.094	1
GPATCH2	0.039604	0.375699	0.254	0.109	1
ILF3	0.00900417	0.372983	0.522	0.25	1
YY1	0.0240824	0.372853	0.552	0.281	1
AKT3	0.0177005	0.371719	0.269	0.094	1
POLR1E	0.0216922	0.371163	0.149	0.031	1
GALNT10	0.00787429	0.370496	0.179	0.031	1
SUSD6	0.0335806	0.370371	0.164	0.047	1
PDP1	0.00253693	0.369927	0.134	0	1
TOB1	0.0112391	0.368939	0.134	0.016	1
SPIDR	0.0191459	0.368526	0.209	0.062	1
SMIM4	0.0343035	0.368271	0.164	0.047	1
C1orf50	0.0075167	0.367217	0.209	0.047	1
EIF2AK1	0.0452377	0.366958	0.299	0.141	1
POGLUT1	0.0468731	0.366775	0.179	0.062	1
CYB5R4	0.0255521	0.365403	0.224	0.078	1
GNAS	0.00848218	0.365038	0.91	0.766	1
HAUS3	0.02147	0.364608	0.119	0.016	1
IFI44	0.0356223	0.363881	0.134	0.031	1
UBE2S	0.0297915	0.363407	0.358	0.172	1
2022-03-08	0.0199498	0.362583	0.209	0.062	1
SUZ12	0.013659	0.362422	0.493	0.234	1
VPS13C	0.0366433	0.361743	0.642	0.438	1
TRAF1	0.00391918	0.361488	0.164	0.016	1
FAF1	0.00787429	0.360151	0.179	0.031	1
NDUFB3	0.0445712	-0.360647	0.328	0.422	1
SUSD1	0.0280488	-0.361072	0.045	0.156	1
CNIH1	0.0262004	-0.362742	0.045	0.156	1
POR	0.0344175	-0.365852	0.03	0.125	1
PAIP2	0.0387034	-0.368868	0.597	0.688	1
APOBEC3F	0.00570102	-0.370576	0	0.109	1
HLA-B	9e-05	-0.373008	1	1	1
ATP5F1D	0.0444771	-0.374399	0.701	0.734	1
HDAC8	0.0262004	-0.374533	0.045	0.156	1
PPP1R2	0.0377637	-0.375524	0.373	0.5	1
TRMT6	0.0232844	-0.377691	0.03	0.141	1
CYBA	0.0137636	-0.381785	1	0.984	1
PHRF1	0.0246719	-0.388602	0.06	0.188	1
MKKS	0.0227082	-0.394081	0.03	0.141	1
USP48	0.0326107	-0.397521	0.254	0.391	1
C20orf27	0.0377353	-0.403678	0.075	0.188	1
TMEM223	0.0402355	-0.407472	0.134	0.25	1
NMI	0.0260079	-0.408604	0.164	0.328	1
C1orf162	0.0108618	-0.411893	0.627	0.734	1
VPS26C	0.044776	-0.412503	0.075	0.188	1
RPL4	0.00783126	-0.41494	0.91	0.984	1
FGD3	0.0479383	-0.41534	0.343	0.438	1
ATG16L2	0.0188587	-0.417189	0.045	0.172	1
DNAL1	0.0427527	-0.418722	0.015	0.094	1
UFC1	0.0177453	-0.421472	0.522	0.641	1
EIF3H	0.018814	-0.422322	0.612	0.656	1
HEXA	0.0273706	-0.422782	0.149	0.281	1
RPL10	6.13e-09	-0.424919	1	1	0.000224463
DGKQ	0.0280488	-0.42854	0.045	0.156	1
HAUS6	0.00860272	-0.43224	0.045	0.188	1
PYCARD	0.0403447	-0.43892	0.313	0.422	1
MRPL18	0.044519	-0.442428	0.224	0.344	1
EIF3G	0.0275199	-0.456298	0.91	0.906	1
SLC44A2	0.0383115	-0.463784	0.119	0.25	1
PDHB	0.00473103	-0.46665	0.209	0.391	1
TRAPPC6A	0.0316068	-0.467318	0.403	0.484	1
CD99	0.0375848	-0.47127	0.552	0.625	1
IGHA1	0.0138964	-0.472158	0.045	0.172	1
BAG5	0.0476777	-0.47337	0.149	0.266	1
GLIPR2	0.0363065	-0.476831	0.299	0.453	1
TADA3	0.0228942	-0.48557	0.254	0.406	1
LFNG	0.0352362	-0.487836	0.119	0.25	1
NDUFB2	0.0021058	-0.491967	0.612	0.766	1
SIPA1	0.022251	-0.493315	0.358	0.531	1
DNAJC8	0.0347915	-0.495084	0.612	0.625	1
THOC7	0.0167816	-0.497934	0.299	0.438	1
ITGA6	0.0137742	-0.50017	0.134	0.297	1
HLA-DMA	0.00960341	-0.501375	0.075	0.234	1
REV3L	0.0308887	-0.50729	0.134	0.266	1
CLEC2B	0.00979429	-0.538271	0.597	0.719	1
CCND3	0.0403279	-0.540113	0.627	0.625	1
POLE4	0.0116019	-0.545106	0.179	0.344	1
UBLCP1	0.00745546	-0.556288	0.104	0.281	1
LBH	0.0226383	-0.58608	0.284	0.453	1
KLRB1	0.00228478	-0.594224	0.821	0.891	1
HNRNPH1	0.00156967	-0.598239	0.507	0.688	1
MED10	0.000857149	-0.599449	0.373	0.562	1
MLEC	0.0263937	-0.609291	0.284	0.391	1
MZT2A	0.00940052	-0.609365	0.328	0.484	1
PUF60	0.0096409	-0.611618	0.224	0.375	1
RAN	0.00040993	-0.661342	0.478	0.688	1
RAD51C	0.000438055	-0.664754	0.015	0.203	1
UNC50	0.00211662	-0.677597	0.119	0.328	1
LASP1	0.00194165	-0.687596	0.134	0.344	1
EIF3M	0.00905567	-0.691322	0.269	0.422	1
TRADD	0.00157327	-0.705143	0.134	0.344	1
RPS10	1.17e-06	-0.727703	0.91	1	0.042918
