# Supplementary material for: Single-cell transcriptomics unveil profiles and interplay of immune subsets in rare autoimmune childhood Sjögren’s disease
Source: Commun Biol. 2024 Apr 19;7:481. doi: 10.1038/s42003-024-06124-6 (PMC11031574; doi:10.1038/s42003-024-06124-6)
Supplement: Supplementary file 4 — Supplementary Data 1-20 [file 42003_2024_6124_MOESM4_ESM.zip › Supplementary Data/Supplemenatry Data 2. Myeloid cSjD DEGs.xlsx]

## Sheet: Cluster 0
Genes	p_val	avg_log2FC	cSjD %	HC %	p_val_adj
AC020656.1	1.77629e-37	1.57451	0.936	0.496	6.50141e-33
FOSB	2.66128e-21	1.22511	0.85	0.571	9.74055e-17
ZFP36	4.6885e-25	1.03373	0.957	0.841	1.71604e-20
AC020916.1	2.89065e-22	1.01784	0.914	0.646	1.05801e-17
IL1B	3.00156e-07	0.972106	0.476	0.261	0.010986
KLF2	1.07784e-18	0.936911	0.94	0.77	3.94502e-14
DUSP1	5.71005e-21	0.900551	0.979	0.947	2.08994e-16
FOS	1.91664e-28	0.895025	0.996	0.982	7.01511e-24
BTG2	5.24432e-13	0.833383	0.845	0.575	1.91947e-08
TMEM176B	8.41452e-19	0.817747	0.747	0.296	3.0798e-14
HLA-DQA2	4.71957e-15	0.753025	0.24	0	1.72741e-10
ID1	5.06445e-11	0.693149	0.206	0.013	1.85364e-06
ID2	1.0429e-05	0.611286	0.429	0.239	0.381713
JUND	2.23424e-15	0.609109	0.996	0.903	8.17756e-11
KLF6	3.46838e-08	0.595651	0.931	0.832	0.00126946
NAMPT	9.67586e-08	0.591936	0.833	0.642	0.00354146
KLF4	4.39548e-07	0.572812	0.734	0.571	0.0160879
SNHG8	1.6284e-08	0.569016	0.644	0.376	0.000596012
MYADM	5.83215e-10	0.565875	0.76	0.5	2.13462e-05
NR4A2	5.68905e-10	0.561435	0.412	0.142	2.08225e-05
SERTAD1	2.62526e-06	0.546896	0.305	0.128	0.0960871
RASGEF1B	5.19614e-10	0.528112	0.288	0.066	1.90184e-05
ATF3	1.30495e-08	0.521098	0.24	0.053	0.000477624
METRNL	7.12945e-08	0.517977	0.609	0.354	0.00260945
TMEM176A	1.45408e-07	0.506342	0.472	0.226	0.00532209
NR4A1	4.06393e-05	0.499339	0.245	0.102	1
HIST2H2AC	1.9107e-08	0.498712	0.373	0.142	0.000699336
HSPA1B	0.000347477	0.488319	0.176	0.071	1
RGS2	4.36839e-07	0.479296	0.957	0.916	0.0159887
SAT1	2.31336e-06	0.45797	0.991	0.956	0.0846712
HIST1H4C	5.84651e-07	0.452411	0.391	0.173	0.0213988
PLEK	2.92253e-07	0.449018	0.811	0.584	0.0106968
POLR2J3	9.88133e-05	0.44873	0.361	0.199	1
TUBA1A	0.000115373	0.444346	0.798	0.655	1
DUSP6	0.000105057	0.443495	0.858	0.717	1
JUP	7.94867e-09	0.440233	0.223	0.04	0.000290929
NFKBID	4.88167e-06	0.432277	0.245	0.088	0.178674
ATP2B1-AS1	0.000280444	0.419143	0.747	0.615	1
MTRNR2L12	7.53726e-10	0.416714	0.979	0.903	2.75871e-05
GABARAPL1	2.32146e-06	0.414005	0.27	0.097	0.0849676
RSRP1	0.000180305	0.411721	0.858	0.699	1
ME2	0.000168578	0.404515	0.421	0.252	1
PLIN2	5.21307e-08	0.401842	0.348	0.124	0.00190804
HLA-DQB1	4.11701e-05	0.400864	0.635	0.434	1
HLA-C	6.44992e-09	0.396756	0.996	0.973	0.000236074
CCL4	0.000203952	0.388617	0.219	0.088	1
PMAIP1	0.00865957	0.388333	0.348	0.235	1
MX1	4.0237e-05	0.380115	0.223	0.084	1
DNAJA1	0.00019006	0.377525	0.665	0.478	1
PIK3R1	4.46995e-06	0.377051	0.386	0.181	0.163605
RNF213	0.000196558	0.376419	0.738	0.544	1
THBS1	0.000739172	0.367909	0.185	0.075	1
HCAR3	1.36109e-05	0.367774	0.172	0.044	0.498171
DDX21	0.000263537	0.367007	0.635	0.447	1
CCL3L1	5.69522e-05	0.365652	0.253	0.106	1
REX1BD	0.000749786	-0.398614	0.584	0.65	1
NDUFB7	7.92223e-05	-0.422692	0.652	0.735	1
S100A9	3.55637e-10	-0.424894	1	1	1.30167e-05
LGALS1	1.36125e-10	-0.434019	0.983	0.991	4.98233e-06
RNF144B	0.000743204	-0.438987	0.18	0.296	1
S100P	5.3635e-05	-0.444729	0.017	0.106	1
CD52	0.00371748	-0.452885	0.648	0.752	1
NFKBIA	0.00806529	-0.465577	0.871	0.796	1
GCA	0.000702771	-0.466056	0.768	0.77	1
C3AR1	1.79486e-05	-0.467998	0.094	0.235	0.656936
S100A12	1.03385e-06	-0.477116	0.979	0.982	0.0378401
IER3	0.0102643	-0.509258	0.528	0.588	1
RPS10	3.52298e-12	-0.525991	0.893	0.938	1.28944e-07
AC253572.2	1.29872e-06	-0.537797	0.167	0.363	0.0475345
IER2	1.68754e-05	-0.564315	0.957	0.929	0.617655
GADD45B	0.00128778	-0.591208	0.399	0.504	1
TNNT1	1.57809e-06	-0.591562	0.047	0.19	0.0577595
CRIP1	0.000699814	-0.6229	0.708	0.748	1

## Sheet: Cluster 1
Genes	p_val	avg_log2FC	cSjD %	HC %	p_val_adj
AC020656.1	2.20605e-33	2.00717	0.933	0.346	8.07437e-29
HLA-DQA2	3.89217e-26	1.76326	0.57	0.019	1.42457e-21
AC020916.1	4.67934e-16	1.08593	0.879	0.603	1.71268e-11
FOSB	9.05998e-13	1.00088	0.842	0.59	3.31604e-08
ATF3	2.74603e-10	0.862651	0.388	0.09	1.00508e-05
FOS	1.35471e-17	0.839105	0.988	0.981	4.95839e-13
CCL3L1	1.00153e-05	0.781044	0.37	0.147	0.366568
HSPA1B	7.25816e-09	0.730609	0.285	0.045	0.000265656
IL1B	2.98207e-05	0.711755	0.582	0.333	1
BTG2	8.78544e-07	0.677767	0.861	0.628	0.0321556
PTGS2	2.0166e-06	0.635418	0.285	0.077	0.0738097
KLF4	2.83611e-07	0.633693	0.794	0.596	0.0103805
DUSP1	2.68107e-08	0.631026	0.964	0.949	0.000981299
HSPA1A	0.000191702	0.604003	0.606	0.404	1
ZFP36	9.55261e-08	0.567805	0.97	0.923	0.00349635
APOBEC3A	0.121843	0.567488	0.43	0.353	1
MYADM	9.91925e-09	0.563044	0.776	0.462	0.000363054
NR4A2	6.05106e-05	0.558784	0.424	0.224	1
ID1	7.13643e-08	0.556364	0.285	0.051	0.002612
CCL4	0.000196383	0.552301	0.352	0.154	1
HLA-C	3.03613e-14	0.547371	1	0.974	1.11125e-09
SNHG8	4.19949e-06	0.536756	0.824	0.551	0.153705
KLF6	6.13499e-06	0.535075	0.933	0.821	0.224547
ID2	0.00180826	0.513013	0.642	0.442	1
RGS2	0.000259094	0.508718	0.891	0.75	1
SNHG5	0.000163423	0.498637	0.733	0.583	1
CAPG	9.16885e-06	0.498413	0.806	0.603	0.335589
JUND	1.44014e-08	0.495005	1	0.981	0.000527105
SGK1	0.000500756	0.493246	0.6	0.404	1
HIST1H4C	2.88034e-08	0.491496	0.564	0.224	0.00105423
NR4A1	4.62818e-05	0.475588	0.467	0.231	1
METRNL	6.34736e-06	0.468818	0.788	0.513	0.23232
TMEM176B	6.16752e-07	0.45804	0.836	0.481	0.0225738
SERTAD1	2.00837e-06	0.455669	0.388	0.147	0.0735083
JUP	7.91403e-06	0.449112	0.297	0.096	0.289661
EPSTI1	0.000229761	0.428517	0.333	0.154	1
RPS29	8.10415e-14	0.427552	1	1	2.9662e-09
KLF2	0.000300282	0.425535	0.958	0.872	1
PPIF	0.00252476	0.42515	0.388	0.237	1
RPL37A	5.07019e-09	0.42294	1	0.955	0.000185574
CCDC88C	1.06082e-07	0.41887	0.315	0.077	0.00388269
CCL4L2	0.000860327	0.411887	0.139	0.032	1
DNAJB1	6.94146e-05	0.408087	0.327	0.128	1
HLA-DQA1	1.27926e-05	0.404885	0.691	0.41	0.468222
ATP2B1-AS1	0.000373023	0.398621	0.806	0.603	1
HIST2H2AC	4.9631e-05	0.383414	0.388	0.173	1
TREM1	5.09573e-05	0.382142	0.497	0.244	1
SPECC1	2.98049e-05	0.381856	0.448	0.205	1
RPL39L	9.08033e-07	0.381509	0.176	0.013	0.0332349
RPL37	1.63069e-16	0.378827	1	1	5.96848e-12
HBEGF	0.000132113	0.376082	0.242	0.083	1
RGCC	0.00571888	0.371332	0.164	0.064	1
PPBP	0.2693	-0.363205	0.079	0.115	1
SLC6A6	0.00935972	-0.378834	0.218	0.314	1
ARAP2	0.0287623	-0.381298	0.206	0.301	1
ANPEP	0.0450179	-0.388443	0.194	0.256	1
MRPL54	0.00172464	-0.392727	0.582	0.641	1
LYPD2	0.0060644	-0.396323	0	0.045	1
SPG11	0.000603917	-0.404664	0.279	0.429	1
TCF7L2	0.0599715	-0.409339	0.242	0.308	1
NFKBIA	0.0587123	-0.420056	0.952	0.872	1
SOX4	0.0324977	-0.420284	0.23	0.321	1
NFKBIZ	0.0124611	-0.420616	0.539	0.603	1
S100A9	0.0357037	-0.446178	1	0.987	1
LGALS1	1.18478e-06	-0.446323	0.976	0.987	0.043364
IFITM3	0.000696005	-0.458131	0.43	0.628	1
IER2	0.00479712	-0.472571	0.939	0.917	1
RHOB	0.013199	-0.514254	0.479	0.532	1
IFITM2	0.2463	-0.516176	0.727	0.705	1
C3AR1	7.49961e-05	-0.521549	0.158	0.327	1
S100A12	0.0418425	-0.531467	0.842	0.776	1
AC253572.2	0.000104857	-0.561413	0.176	0.34	1
IER3	0.0128093	-0.562807	0.527	0.577	1
CDKN1C	0.387534	-0.724744	0.091	0.115	1
FCGR3A	0.0555253	-0.761299	0.145	0.212	1

## Sheet: Cluster 2
Genes	p_val	avg_log2FC	cSjD %	HC %	p_val_adj
FOS	3.01727e-18	1.68751	0.947	0.835	1.10435e-13
HLA-DQA2	1.17403e-07	1.04944	0.397	0.071	0.00429707
FOSB	5.50991e-09	0.992072	0.634	0.235	0.000201668
JUP	3.04821e-11	0.875628	0.504	0.059	1.11568e-06
S100A8	0.00112019	0.843187	0.626	0.412	1
HSPA1B	1.20625e-06	0.823186	0.305	0.035	0.0441499
TMEM176B	3.7291e-07	0.806693	0.756	0.376	0.0136489
SOD2	3.24795e-06	0.710558	0.939	0.882	0.118878
AC020916.1	5.93346e-06	0.707512	0.55	0.247	0.217171
S100A9	1.11452e-05	0.655384	0.939	0.882	0.407926
DUSP1	4.93819e-07	0.616365	0.985	0.953	0.0180743
PPM1N	0.00194805	0.610887	0.664	0.494	1
BTG2	2.78739e-05	0.596593	0.817	0.576	1
AC020656.1	7.51943e-06	0.575616	0.359	0.082	0.275219
ZFP36	4.81723e-05	0.573031	0.908	0.824	1
PLEK	2.62483e-05	0.564405	0.908	0.753	0.960713
ZBTB7A	0.000150575	0.556695	0.771	0.553	1
CD14	0.000808367	0.543203	0.282	0.094	1
LFNG	2.23641e-05	0.540748	0.855	0.553	0.818549
NAMPT	5.90784e-05	0.527668	0.855	0.671	1
MTRNR2L12	2.12521e-07	0.527572	1	0.929	0.00777849
TMOD3	0.000123645	0.525528	0.695	0.494	1
NR4A1	0.000583451	0.520896	0.695	0.447	1
CX3CR1	0.000436616	0.514569	0.855	0.682	1
RGS2	0.000959456	0.514419	0.84	0.729	1
IFITM1	2.1457e-05	0.51015	0.359	0.106	0.785347
CCL4	0.00172492	0.507634	0.198	0.047	1
SNHG8	0.000197772	0.498442	0.786	0.635	1
XAF1	0.000329166	0.487707	0.542	0.282	1
TMEM176A	0.00014853	0.485346	0.359	0.129	1
C5AR1	0.000196344	0.482353	0.878	0.729	1
IL1B	0.00358417	0.472002	0.244	0.094	1
NINJ1	0.00165487	0.460762	0.748	0.565	1
POU2F2	3.14072e-05	0.456718	0.962	0.953	1
REL	0.000681006	0.453735	0.687	0.471	1
LYN	4.60824e-06	0.446852	1	0.929	0.168666
PPP1R15A	0.00497954	0.446398	0.603	0.412	1
SMIM14	0.00168829	0.445909	0.397	0.212	1
RASSF2	0.00223302	0.445158	0.45	0.271	1
CHST2	0.00231872	0.444281	0.725	0.494	1
RYBP	0.000261936	0.423191	0.496	0.224	1
TET2	0.000934337	0.418191	0.557	0.306	1
MED13L	0.00119199	0.416265	0.672	0.412	1
EPSTI1	0.00155587	0.413742	0.443	0.224	1
SFMBT2	0.00446301	0.401863	0.405	0.235	1
IFI6	0.0372241	0.40088	0.443	0.318	1
CAPG	3.99676e-05	0.397314	0.351	0.094	1
POLR2J3	4.86755e-05	0.396963	0.527	0.224	1
RNF213	0.00466223	0.396724	0.863	0.718	1
SLC16A3	0.00890385	0.394696	0.588	0.459	1
PLAUR	0.0028232	0.394346	0.786	0.529	1
PAG1	0.00600262	0.393925	0.687	0.529	1
OAS3	0.000455279	0.392466	0.344	0.129	1
CDC42EP3	0.0228258	0.392017	0.756	0.682	1
FNBP4	0.000278432	0.391274	0.588	0.318	1
GNG2	0.00139888	0.386538	0.687	0.412	1
TMEM14C	0.00643471	0.385711	0.641	0.471	1
NR4A2	1.76896e-05	0.383996	0.221	0.012	0.647457
HRH2	0.00827123	0.377562	0.679	0.482	1
SIRPB1	0.00377681	0.377407	0.534	0.318	1
CD83	0.000427904	0.377087	0.374	0.141	1
MAP2K3	0.00551263	0.37626	0.71	0.553	1
LSM6	0.00168621	0.373866	0.824	0.682	1
TNFRSF1B	0.000162094	0.37254	1	0.965	1
PIK3AP1	0.00157132	0.369155	0.802	0.682	1
MYADM	0.0133492	0.367605	0.511	0.329	1
TNFRSF8	0.000842737	0.367262	0.542	0.282	1
CDKN1C	0.000972987	0.364651	0.992	0.953	1
PTPRJ	0.00182764	0.364503	0.58	0.329	1
DNASE1L1	0.000358088	0.364456	0.328	0.106	1
GNAS	0.000487307	0.362896	0.992	0.965	1
HLA-C	3.67188e-05	0.361522	1	1	1
NXF1	0.000519396	0.360969	0.366	0.141	1
LILRB1	0.000455349	0.360284	0.87	0.671	1
TNFAIP8L2	0.0119906	-0.362451	0.321	0.435	1
MAF1	0.0132495	-0.362977	0.374	0.494	1
MCTP1	0.00833401	-0.363109	0.351	0.494	1
HLA-B	7.1059e-07	-0.36418	1	1	0.0260083
COX7B	0.000190602	-0.367281	0.931	0.929	1
VDAC1	0.017996	-0.368426	0.649	0.671	1
MPG	0.00804357	-0.37186	0.305	0.424	1
AC007952.4	0.00808854	-0.378378	0.092	0.212	1
ACP5	0.00212832	-0.382114	0.076	0.212	1
PNKD	0.00870433	-0.387056	0.305	0.459	1
GADD45GIP1	0.000457398	-0.396217	0.427	0.576	1
CEPT1	0.000537429	-0.396367	0.282	0.459	1
ALDH2	0.00616439	-0.403217	0.145	0.282	1
C12orf57	0.0036431	-0.40332	0.58	0.682	1
HLA-DRB1	0.0125616	-0.410563	0.985	0.953	1
TAGLN2	0.00104207	-0.417566	0.557	0.706	1
RPS10	7.54938e-05	-0.418989	0.939	0.941	1
HLA-DPB1	0.00111356	-0.430424	0.901	0.941	1
ITM2B	1.71309e-06	-0.438249	1	1	0.0627008
CLNS1A	5.63523e-05	-0.444262	0.443	0.659	1
HLA-DMA	0.00286651	-0.470437	0.412	0.576	1
HLA-DPA1	1.04325e-05	-0.476285	0.992	0.976	0.381841
TXNIP	4.80702e-05	-0.480188	0.992	0.976	1
CTSH	0.000197836	-0.482149	0.573	0.682	1
CPVL	0.0080613	-0.490956	0.679	0.671	1
ADK	3.27563e-05	-0.506811	0.221	0.459	1
C1QA	0.0336274	-0.518598	0.183	0.306	1
HLA-DRA	0.000106455	-0.537381	0.992	1	1
CRIP1	0.000709355	-0.538734	0.901	0.953	1
DOK2	0.000240942	-0.55701	0.649	0.776	1
LY86	6.80765e-05	-0.606402	0.237	0.447	1
S100A10	4.2439e-05	-0.634896	0.985	1	1
HLA-DQB1	0.00458721	-0.637231	0.611	0.671	1
PLAC8	0.00312786	-0.658371	0.473	0.6	1
MEG3	0.0238847	-0.705231	0.053	0.141	1
HLA-DRB5	0.00829842	-1.13695	0.55	0.576	1
LYPD2	0.0018072	-1.39038	0.221	0.388	1

## Sheet: Cluster 3
Genes	p_val	avg_log2FC	cSjD %	HC %	p_val_adj
HLA-DQA2	2.85334e-11	2.84377	0.75	0.224	1.04435e-06
DUSP1	6.84119e-12	1.38229	1	0.914	2.50394e-07
AC020916.1	3.34936e-09	1.24439	0.833	0.448	0.00012259
IL1B	0.00130967	1.1704	0.75	0.638	1
FOSB	1.3768e-08	1.16454	0.9	0.741	0.000503921
KLF2	2.71593e-06	1.12488	0.85	0.569	0.0994059
CHMP1B	1.13377e-05	1.11911	0.75	0.466	0.414972
FOS	3.50011e-11	1.08201	1	0.983	1.28107e-06
AC020656.1	1.22694e-08	1.05272	0.933	0.534	0.000449071
CD69	1.08494e-05	1.00451	0.567	0.207	0.397098
DUSP2	0.00573432	0.943145	0.617	0.466	1
CXCR4	0.000112678	0.936266	0.75	0.534	1
JUNB	4.45339e-08	0.930816	1	1	0.00162999
ZFP36	5.32983e-06	0.89704	1	0.966	0.195077
NR4A1	9.48656e-07	0.886905	0.683	0.241	0.0347217
ATF3	9.49223e-06	0.797287	0.333	0.017	0.347425
ARL4C	0.000950636	0.773503	0.883	0.828	1
NR4A2	0.00213585	0.73898	0.517	0.276	1
KLF4	2.4614e-05	0.734996	0.867	0.603	0.900898
RGS1	0.000169248	0.720073	0.4	0.103	1
RGS2	0.00128721	0.706844	0.883	0.776	1
BTG2	2.76933e-05	0.704142	0.833	0.5	1
HBEGF	0.00250982	0.691627	0.367	0.138	1
TSC22D3	0.000337173	0.666348	0.833	0.776	1
IRF1	0.024899	0.642816	0.783	0.672	1
TUBA1A	0.000818189	0.631109	0.967	0.862	1
ID1	0.00255751	0.607935	0.3	0.086	1
PPP1R15A	0.000885177	0.597936	0.75	0.517	1
MTRNR2L12	0.000205949	0.59707	1	1	1
SAT1	0.0137873	0.587066	1	0.948	1
TRBC2	0.0193326	0.573283	0.25	0.086	1
CALHM6	0.00160744	0.570279	0.833	0.707	1
INSIG1	0.000355865	0.566568	0.4	0.121	1
HIST1H4C	9.35132e-05	0.55898	0.833	0.534	1
UBC	1.80622e-05	0.5513	1	0.983	0.661093
IFI6	0.00957561	0.547803	0.533	0.293	1
CES1	0.000942569	0.541669	0.383	0.121	1
ASAP1	0.00131865	0.532794	0.65	0.448	1
HLA-C	2.57961e-09	0.53239	1	1	9.44164e-05
PHACTR1	0.00187034	0.529203	0.767	0.621	1
CD55	0.000135902	0.50949	0.817	0.586	1
ITM2C	0.000522459	0.50893	0.383	0.121	1
PLAUR	0.0272679	0.494434	0.583	0.431	1
YPEL5	0.0128265	0.485472	0.717	0.586	1
IFI44L	0.00172232	0.484486	0.233	0.034	1
JUND	0.000426361	0.480529	1	0.966	1
SGK1	0.00731249	0.47599	0.467	0.276	1
SOCS3	8.47607e-05	0.469676	0.533	0.155	1
KLF6	0.0349525	0.454131	0.833	0.793	1
ATP1A1	0.000565617	0.44637	0.683	0.397	1
CD83	0.0040863	0.444862	0.483	0.259	1
SNHG8	0.00469528	0.441755	0.817	0.776	1
GNAS	6.3703e-06	0.429727	0.983	0.966	0.233159
KDM6B	0.00198403	0.427781	0.467	0.207	1
HSPA1B	0.000963087	0.424431	0.25	0.034	1
KLF13	0.0118679	0.420278	0.733	0.569	1
CDKN2D	0.0369574	0.420003	0.667	0.672	1
LINC01578	0.00497418	0.418882	0.867	0.793	1
UPK3BL1	0.0102198	0.410566	0.35	0.155	1
CEBPD	0.0389767	0.410216	0.967	0.966	1
SULT1A1	0.00363139	0.400116	0.383	0.155	1
MYADM	0.00766639	0.395466	0.817	0.534	1
ADAM8	0.0170045	0.392971	0.617	0.431	1
PRMT9	0.00525321	0.392029	0.333	0.121	1
CCDC59	0.0364932	0.391824	0.617	0.483	1
PIM3	0.0347756	0.383738	0.633	0.483	1
SBDS	0.0039893	0.375146	0.467	0.224	1
SCLT1	0.00885362	0.374012	0.633	0.379	1
FCGR2B	0.00213898	0.368255	0.65	0.31	1
POLR1D	0.0265667	-0.363589	0.8	0.862	1
SLC8A1	0.0101392	-0.363599	0.6	0.707	1
NUMB	0.0182509	-0.365072	0.5	0.655	1
FAM107B	0.00278696	-0.367835	0.35	0.586	1
NAA20	0.00107306	-0.372136	0.5	0.741	1
TTC37	0.00922734	-0.37474	0.467	0.655	1
TXN	0.0174273	-0.37521	0.883	0.931	1
CATSPER1	0.00118318	-0.375438	0.033	0.241	1
TOMM22	0.010115	-0.375951	0.75	0.828	1
TSNAX	0.00244709	-0.377381	0.383	0.621	1
COX7A2L	0.00613323	-0.383249	0.9	0.948	1
CAPZA2	0.00203487	-0.383625	0.75	0.897	1
HSPD1	0.012269	-0.384371	0.75	0.862	1
CIB1	0.013159	-0.386244	0.883	0.966	1
AP1S1	0.00647392	-0.387746	0.267	0.448	1
TNIP1	0.0120753	-0.389004	0.2	0.397	1
CD81	0.00906946	-0.39418	0.3	0.466	1
NASP	0.0164397	-0.395232	0.45	0.621	1
MRPS26	0.00137726	-0.39542	0.517	0.672	1
MAP7D1	0.026058	-0.405515	0.367	0.517	1
CLEC10A	0.013388	-0.407224	0.75	0.931	1
JARID2	0.0188795	-0.419437	0.467	0.603	1
EPN1	0.0042144	-0.421621	0.317	0.552	1
MRPL51	0.00100106	-0.428397	0.783	0.862	1
PCNP	0.000227953	-0.447699	0.417	0.724	1
SLC66A3	0.0251875	-0.456525	0.45	0.603	1
MRPS23	0.0014648	-0.473791	0.367	0.586	1
HMGN2	0.000632938	-0.535744	0.783	0.948	1

## Sheet: Cluster 4
Genes	p_val	avg_log2FC	cSjD %	HC %	p_val_adj
AC020656.1	4.36e-10	2.18603	0.976	0.306	1.6e-05
APOBEC3A	0.00386331	1.22686	0.833	0.583	1
HLA-DQA2	2.24e-05	1.1666	0.405	0	0.821035
HLA-DQA1	0.000264598	1.06085	0.5	0.111	1
PSME2	6.15e-06	1.00618	0.881	0.528	0.225052
FOSB	0.000362707	0.997898	0.857	0.75	1
ID1	0.00711725	0.973865	0.238	0.028	1
SIRPB1	1.03e-05	0.913915	0.571	0.083	0.377879
ATF3	0.0102073	0.861136	0.429	0.167	1
NR4A1	0.0323189	0.860038	0.381	0.167	1
RHOQ	0.00022856	0.835252	0.619	0.194	1
STAT1	0.00205824	0.807319	0.81	0.583	1
SCO2	0.00151523	0.803222	0.857	0.667	1
HIST1H4C	0.000426243	0.798386	0.429	0.083	1
AC020916.1	0.00193215	0.796446	0.833	0.75	1
RSAD2	0.0418143	0.785947	0.405	0.194	1
THBS1	0.0197044	0.785562	0.143	0	1
IRF1	0.0157113	0.784488	0.81	0.5	1
HLA-DPA1	0.00453888	0.778492	0.929	0.722	1
ISG15	0.00609234	0.778258	0.952	0.833	1
KLF2	0.00125134	0.769344	0.905	0.806	1
TUBA1A	0.0228057	0.754675	0.81	0.694	1
FCGR2A	0.00300627	0.753177	0.81	0.5	1
ZFP36	0.000641835	0.742915	1	0.861	1
CD164	0.001794	0.738868	0.714	0.417	1
HLA-DRA	0.00071748	0.732972	1	0.944	1
FOS	0.000302301	0.726629	0.976	1	1
DUSP1	0.00106587	0.721836	1	0.972	1
METRNL	0.0144317	0.721431	0.714	0.444	1
HLA-DQB1	0.00161726	0.714625	0.857	0.528	1
HES4	0.0346126	0.692046	0.119	0	1
XPO6	0.000317512	0.685431	0.476	0.083	1
JUP	0.00210562	0.685316	0.429	0.111	1
MYCBP2	0.0117819	0.681139	0.643	0.389	1
TIMP2	0.0255892	0.674913	0.619	0.444	1
BCL6	0.0174487	0.673226	0.357	0.139	1
SAT1	0.00493151	0.67059	1	0.972	1
ATG3	0.00291926	0.668783	0.762	0.389	1
CEBPA	0.00114513	0.664099	0.405	0.083	1
HSPA1B	0.00630196	0.655646	0.19	0	1
TNFRSF14	0.00583066	0.655466	0.476	0.194	1
CCT6A	0.00221821	0.65278	0.619	0.25	1
UBE2L6	0.00440843	0.652718	0.69	0.333	1
SNHG8	0.00187031	0.652119	0.81	0.5	1
UBXN4	0.00362525	0.647424	0.667	0.306	1
TNFSF10	0.0309121	0.646101	0.833	0.694	1
PSMB9	0.00123043	0.642753	0.952	0.667	1
CUL2	4.42e-05	0.641377	0.381	0	1
CUX1	0.00127861	0.640673	0.571	0.222	1
DUSP6	0.0303521	0.638786	0.929	0.917	1
PNPT1	0.000945233	0.636846	0.381	0.056	1
MYH9	0.00392782	0.636635	0.786	0.472	1
REST	0.00121276	0.629174	0.31	0.028	1
JUND	0.000575453	0.623873	1	0.972	1
AP2B1	0.000637897	0.619292	0.381	0.056	1
CAMK2D	0.00976065	0.618875	0.286	0.056	1
PDIA6	0.0233036	0.614006	0.548	0.333	1
ATF5	0.0246257	0.613008	0.333	0.111	1
C1orf162	0.000473319	0.612032	0.905	0.694	1
PSMB8	0.00283105	0.611317	0.81	0.556	1
SRSF11	0.000903686	0.605035	0.81	0.333	1
ADAP2	0.0268295	0.600588	0.452	0.222	1
MIS18BP1	0.00245968	0.600185	0.762	0.417	1
CXorf21	0.0109527	0.599443	0.429	0.167	1
CASP4	0.00339438	0.596222	0.881	0.472	1
HERC5	0.0118233	0.595723	0.667	0.389	1
OAS2	0.00368384	0.595253	0.667	0.278	1
POLR2J3	0.0325922	0.592461	0.357	0.167	1
PRKCB	0.0116996	0.589986	0.595	0.278	1
CD83	0.0262638	0.585743	0.452	0.194	1
RAP2B	0.00791749	0.575862	0.595	0.25	1
CD74	0.00337057	0.573964	1	0.972	1
SAFB2	0.00332466	0.569536	0.429	0.111	1
KRAS	0.0169333	0.568411	0.476	0.222	1
GPBAR1	0.0334445	0.565831	0.452	0.194	1
FNIP1	0.0142924	0.565748	0.405	0.139	1
AFF4	0.00177079	0.564618	0.548	0.167	1
APC	0.00567488	0.563876	0.405	0.111	1
VTI1B	0.00256636	0.561718	0.619	0.25	1
AKR1B1	0.00495994	0.555952	0.262	0.028	1
MCRS1	0.00107178	0.555572	0.262	0	1
PPHLN1	0.00124629	0.553022	0.429	0.083	1
ERAP2	0.022943	0.551516	0.333	0.111	1
DUT	0.00841648	0.551362	0.619	0.278	1
UBTF	0.00856016	0.550719	0.286	0.056	1
CNOT2	0.00454343	0.549452	0.595	0.222	1
MYO9B	0.0314309	0.548151	0.5	0.25	1
C5orf56	0.0005813	0.546915	0.286	0	1
NDUFA12	0.00573576	0.542904	0.69	0.333	1
UBE2R2	0.0074848	0.542005	0.714	0.361	1
PPCS	0.0113432	0.540214	0.429	0.167	1
BTN3A2	0.0121237	0.537466	0.357	0.111	1
TSPAN32	0.00119889	0.536969	0.405	0.083	1
DNAJC15	0.0317178	0.536526	0.667	0.389	1
ZNF267	0.00037207	0.536476	0.429	0.056	1
PSMD12	0.0161017	0.536289	0.405	0.167	1
APOL6	0.0365936	0.535324	0.714	0.417	1
CTDSP1	0.0181472	0.5346	0.643	0.333	1
PSIP1	0.0146067	0.531035	0.357	0.111	1
EGR3	0.0397951	0.528516	0.167	0.028	1
RAB8A	0.00345545	0.528198	0.643	0.25	1
ARL4A	0.00673378	0.52755	0.452	0.139	1
LY6E	0.0395463	0.523453	0.881	0.806	1
TXNL4A	0.0313279	0.523154	0.643	0.361	1
PAK1	0.00542792	0.521074	0.667	0.306	1
RNF19A	0.0135642	0.520707	0.357	0.111	1
TCF25	0.0145822	0.519429	0.786	0.472	1
CREBBP	0.00969011	0.518947	0.476	0.167	1
HLA-C	0.00985308	0.515789	1	0.972	1
ATP2B1-AS1	0.00816712	0.515491	0.81	0.583	1
EPSTI1	0.0114746	0.514753	0.81	0.5	1
DEK	0.015773	0.513348	0.881	0.556	1
AP5B1	0.0136494	0.512962	0.524	0.25	1
TXN2	0.01291	0.511856	0.452	0.167	1
MICAL1	0.00253788	0.510691	0.286	0.028	1
CDV3	0.014642	0.509712	0.905	0.667	1
IFNGR1	0.0288143	0.506045	0.738	0.528	1
RNASEH1	0.0013464	0.505441	0.31	0.028	1
IL10RA	0.00841762	0.504506	0.738	0.444	1
SRRM2	0.00747573	0.504438	0.952	0.75	1
CEP57	0.014551	0.501038	0.31	0.083	1
DGUOK	0.0105432	0.500582	0.5	0.194	1
HNRNPAB	0.0116511	0.499619	0.452	0.167	1
BMPR2	0.00584388	0.499552	0.357	0.083	1
TMBIM4	0.020412	0.497844	0.786	0.556	1
DNAJC21	0.045946	0.496966	0.286	0.111	1
CCL2	0.00630196	0.494927	0.19	0	1
ECHS1	0.00282173	0.494905	0.429	0.111	1
HCAR2	0.0035253	0.493955	0.214	0	1
TCEAL4	0.00747416	0.491944	0.357	0.083	1
ATF6B	0.017088	0.489939	0.429	0.167	1
NRIP1	0.0102075	0.488755	0.571	0.222	1
ANP32A	0.0252301	0.485864	0.786	0.583	1
SIL1	0.0367638	0.484216	0.31	0.111	1
IQSEC1	0.0246543	0.483107	0.548	0.278	1
ZNF609	0.0020187	0.482979	0.357	0.056	1
SF1	0.0125667	0.481904	0.714	0.361	1
CAPG	0.00698522	0.480387	0.81	0.472	1
UBR4	0.00547458	0.480163	0.262	0.028	1
NHP2	0.00724845	0.479307	0.452	0.139	1
H2AFJ	0.00330239	0.477978	0.595	0.222	1
GANAB	0.00348835	0.475845	0.381	0.083	1
ZNF407	0.00866337	0.473417	0.238	0.028	1
BRD2	0.0103518	0.472361	0.643	0.278	1
ATP10D	0.00334221	0.470692	0.381	0.083	1
HMGXB4	0.017047	0.470528	0.262	0.056	1
RBM33	0.0193734	0.470409	0.548	0.25	1
PARP14	0.0126702	0.470387	0.929	0.694	1
METAP2	0.00419086	0.469292	0.5	0.167	1
CAPZA2	0.0118915	0.469143	0.881	0.556	1
ATP5PO	0.0449143	0.468677	0.643	0.417	1
ABI3	0.0272717	0.466266	0.405	0.167	1
NECAP1	0.0221398	0.466091	0.333	0.111	1
MX2	0.0234867	0.465992	0.929	0.722	1
TMEM134	0.0195161	0.465418	0.357	0.111	1
EIF2S1	0.00927363	0.46478	0.333	0.083	1
DESI1	0.00934477	0.462499	0.286	0.056	1
ZFC3H1	0.0147549	0.461667	0.476	0.194	1
RAB7A	0.0106045	0.461613	0.643	0.333	1
HLA-DPB1	0.0196792	0.461365	0.905	0.639	1
TACC1	0.0252597	0.459039	0.524	0.222	1
RAB29	0.0233671	0.458725	0.19	0.028	1
NCBP2	0.0298832	0.457441	0.31	0.111	1
AKR7A2	0.00560574	0.456674	0.357	0.083	1
SMIM15	0.0380328	0.455884	0.31	0.111	1
EIF4H	0.0279157	0.454836	0.571	0.333	1
DENND5A	0.0181699	0.452808	0.357	0.111	1
LLPH	0.021416	0.450927	0.5	0.194	1
RSL1D1	0.0190753	0.450807	0.81	0.5	1
G3BP1	0.0337297	0.450465	0.429	0.194	1
ERICH1	0.0153008	0.449497	0.571	0.25	1
DOCK10	0.0238912	0.449232	0.238	0.056	1
KDM1A	0.00601877	0.447678	0.31	0.056	1
TMEM167B	0.0323189	0.446529	0.381	0.167	1
PPP1R35	0.017047	0.445815	0.262	0.056	1
MAP1S	0.00459424	0.44469	0.31	0.056	1
RNF169	0.00821968	0.444317	0.429	0.139	1
SDE2	0.0163444	0.443844	0.262	0.056	1
SECTM1	0.0273497	0.443469	0.333	0.111	1
ANO6	0.00334221	0.441531	0.381	0.083	1
HNRNPH3	0.0313009	0.441405	0.643	0.417	1
RNASEH2C	0.0422758	0.44118	0.643	0.389	1
PRKDC	0.0237455	0.440175	0.476	0.194	1
VEZF1	0.00360622	0.43929	0.286	0.028	1
EIF4EBP1	0.015899	0.435776	0.595	0.278	1
BFAR	0.0262713	0.433551	0.286	0.083	1
HBP1	0.0385117	0.433475	0.333	0.139	1
CCDC50	0.0150151	0.432256	0.262	0.056	1
RPS6KA4	0.0255831	0.431234	0.405	0.167	1
IRF2	0.0254815	0.431128	0.643	0.333	1
RASGEF1B	0.0138147	0.430626	0.452	0.167	1
TMCO1	0.0426836	0.428769	0.381	0.167	1
GNL3	0.00976065	0.428596	0.286	0.056	1
CAMK1D	0.00630196	0.428402	0.19	0	1
AMFR	0.00976065	0.426268	0.286	0.056	1
APOL3	0.0183671	0.426075	0.31	0.083	1
SF3A1	0.0463215	0.42518	0.262	0.083	1
SMARCA4	0.0424754	0.423668	0.214	0.056	1
PILRA	0.0289551	0.421583	0.714	0.417	1
MSRA	0.0283049	0.420815	0.286	0.083	1
PTPMT1	0.0142811	0.42062	0.214	0.028	1
TANK	0.0173836	0.419405	0.595	0.306	1
TM9SF2	0.0251834	0.419201	0.714	0.444	1
AC093673.1	0.0272917	0.418673	0.357	0.139	1
ATP5PD	0.0291599	0.416646	0.881	0.556	1
EVL	0.008175	0.416493	0.31	0.056	1
YBX1	0.00955475	0.416272	0.952	0.889	1
NDUFA10	0.0342394	0.416224	0.5	0.25	1
SNX1	0.0201496	0.416095	0.405	0.139	1
RAP2C	0.00909405	0.415241	0.238	0.028	1
PTGER2	0.0262713	0.414385	0.286	0.083	1
DDX58	0.0297366	0.413747	0.619	0.306	1
SMNDC1	0.0456795	0.41291	0.357	0.139	1
POLDIP3	0.0190819	0.412143	0.31	0.083	1
TCERG1	0.0172316	0.409772	0.405	0.167	1
DGAT1	0.0270371	0.409347	0.238	0.056	1
MEF2C	0.0245043	0.409077	0.81	0.667	1
ASAP1	0.0488904	0.409003	0.548	0.306	1
RASA3	0.0352387	0.408247	0.286	0.083	1
KIAA1143	0.0115938	0.40788	0.286	0.056	1
HDAC3	0.00954374	0.407678	0.238	0.028	1
WBP4	0.0456341	0.40711	0.167	0.028	1
C1RL	0.0111773	0.405202	0.167	0	1
MIIP	0.032926	0.404735	0.405	0.167	1
CD300LB	0.0259528	0.404288	0.381	0.139	1
RC3H2	0.0111089	0.404104	0.286	0.056	1
ASXL1	0.0198752	0.400463	0.333	0.111	1
COMMD5	0.0350215	0.400318	0.405	0.167	1
WDFY4	0.00630196	0.400174	0.19	0	1
AAK1	0.0260166	0.399732	0.524	0.222	1
UPF3A	0.025107	0.39927	0.381	0.139	1
NFKB2	0.0350554	0.398807	0.452	0.222	1
ZNF330	0.00854977	0.398771	0.333	0.083	1
SPATS2L	0.0477995	0.397989	0.214	0.056	1
ADPRHL2	0.015709	0.397464	0.214	0.028	1
RPL37A	0.001363	0.397458	1	1	1
SKIL	0.0495892	0.395971	0.31	0.111	1
RNF216	0.0305611	0.395898	0.381	0.139	1
ZBTB1	0.0283049	0.395208	0.286	0.083	1
SRFBP1	0.0191666	0.392706	0.333	0.111	1
VHL	0.0120974	0.392516	0.286	0.056	1
C19orf25	0.0150417	0.392435	0.476	0.167	1
EXOSC10	0.00195389	0.391157	0.238	0	1
SLC22A18	0.0256649	0.391107	0.19	0.028	1
LILRB3	0.0423114	0.390015	0.643	0.333	1
SNHG15	0.0463215	0.388603	0.262	0.083	1
BEST1	0.0268853	0.387482	0.19	0.028	1
SMIM29	0.0308518	0.386719	0.19	0.028	1
ZBED1	0.0100132	0.386695	0.238	0.028	1
CTSC	0.0284139	0.385365	0.548	0.333	1
NFIL3	0.0401332	0.384818	0.262	0.083	1
TRAPPC9	0.0268853	0.384494	0.19	0.028	1
TMEM219	0.0449216	0.382453	0.833	0.556	1
SLC12A6	0.0137766	0.382408	0.333	0.083	1
EIF2B5	0.0115938	0.382321	0.286	0.056	1
PIN4	0.00950117	0.381424	0.357	0.083	1
SDHD	0.0354226	0.381075	0.524	0.25	1
NLRP1	0.0311937	0.380733	0.476	0.222	1
LGALS3	0.0202273	0.379181	0.952	0.806	1
GATAD1	0.0442828	0.378126	0.357	0.139	1
PRKCD	0.01207	0.376979	0.619	0.25	1
MRPL4	0.0496574	0.376834	0.333	0.139	1
CERS2	0.0366239	0.374792	0.381	0.167	1
CCDC174	0.0380328	0.373908	0.31	0.111	1
DOCK8	0.0321139	0.373447	0.833	0.639	1
DCAF5	0.0205847	0.37197	0.31	0.083	1
NTAN1	0.0143868	0.371759	0.262	0.056	1
NUTM2B-AS1	0.0495892	0.37135	0.31	0.111	1
ATXN7L3B	0.0110733	0.370303	0.381	0.111	1
MRVI1	0.0346126	0.370243	0.119	0	1
IRAK4	0.0480002	0.370018	0.31	0.111	1
UBQLN1	0.0293069	0.36907	0.333	0.111	1
ANKLE2	0.0293276	0.36379	0.238	0.056	1
CEP164	0.0180864	0.363026	0.214	0.028	1
MAN2B2	0.0281556	0.362883	0.19	0.028	1
MYDGF	0.0199365	0.361922	0.643	0.306	1
APBB1IP	0.0270307	0.361378	0.667	0.361	1
CSAD	0.0436123	0.361329	0.167	0.028	1
ITM2B	0.017766	0.360558	1	0.972	1
AC024075.2	0.0285579	-0.364083	0	0.111	1
PSMD14	0.0297639	-0.374649	0.024	0.167	1
ELOB	0.0455157	-0.375924	0.929	0.944	1
NFATC1	0.0285579	-0.38258	0	0.111	1
HSCB	0.0369142	-0.38541	0.048	0.194	1
VAT1	0.0136261	-0.386475	0	0.139	1
DNAJB2	0.00306004	-0.38744	0	0.194	1
C2orf76	0.0337669	-0.387813	0.048	0.194	1
NUP93	0.0376617	-0.389144	0.071	0.222	1
IDH3B	0.0361113	-0.39299	0.214	0.389	1
TUBB6	0.0285579	-0.394869	0	0.111	1
TENT4B	0.0385794	-0.397459	0.048	0.194	1
TRAPPC12	0.022441	-0.403741	0.071	0.25	1
ELMOD3	0.0254919	-0.407711	0.024	0.167	1
PKM	0.0346811	-0.408447	0.857	0.889	1
POLR2C	0.0353106	-0.408723	0.048	0.194	1
SORL1	0.0397367	-0.409119	0.476	0.667	1
PARP8	0.0453346	-0.409632	0.19	0.389	1
TIPARP	0.0407949	-0.413487	0.119	0.306	1
ZC3H14	0.022441	-0.414363	0.071	0.25	1
IKBKG	0.0140641	-0.414654	0.024	0.194	1
SMAD5	0.0283138	-0.417759	0.143	0.333	1
CWF19L1	0.0369142	-0.421444	0.048	0.194	1
ESF1	0.0163444	-0.425439	0.071	0.278	1
MSANTD4	0.0254919	-0.430281	0.024	0.167	1
CD180	0.0185119	-0.431271	0.048	0.222	1
VPS33A	0.0254919	-0.433579	0.024	0.167	1
SELENOH	0.021766	-0.437682	0.81	0.889	1
RFNG	0.0198315	-0.437887	0.095	0.278	1
SAMD1	0.0119801	-0.438229	0.024	0.194	1
GPATCH11	0.0285579	-0.439682	0	0.111	1
SSR4	0.0297555	-0.439807	0.762	0.778	1
CDA	0.0196403	-0.440389	0.667	0.806	1
GAPDH	0.00508734	-0.443114	1	1	1
AP2S1	0.0121283	-0.44315	0.833	0.917	1
ATG2B	0.00648112	-0.443342	0	0.167	1
SFT2D1	0.0344442	-0.447485	0.31	0.5	1
CARS2	0.0371039	-0.458772	0.476	0.611	1
UBQLN2	0.0143868	-0.460166	0.071	0.278	1
ABCA7	0.0385794	-0.462935	0.048	0.194	1
CAND1	0.0339056	-0.46424	0.214	0.417	1
MYO15B	0.0233991	-0.46581	0.071	0.25	1
ACAD9	0.00306004	-0.467788	0	0.194	1
TRIM21	0.0212533	-0.46907	0.048	0.222	1
SRP54	0.00934576	-0.469458	0.143	0.417	1
CD163	0.0262726	-0.472254	0.429	0.611	1
USP9X	0.021049	-0.47293	0.19	0.417	1
ERCC6L2	0.0160851	-0.475253	0.048	0.222	1
RPL36AL	0.0142595	-0.476065	0.952	1	1
CD93	0.0295736	-0.476413	0.548	0.75	1
ZNF487	0.0119801	-0.477426	0.024	0.194	1
RPL13A	0.00532654	-0.480814	0.929	0.972	1
TRAPPC2	0.00554997	-0.48503	0.024	0.222	1
TRIOBP	0.0328095	-0.48702	0.286	0.5	1
ZNF524	0.020398	-0.488157	0.31	0.5	1
TRAPPC5	0.0113503	-0.488774	0.905	0.917	1
CAB39	0.0147954	-0.489492	0.214	0.472	1
CSTB	0.0142258	-0.490273	0.905	0.917	1
MMP24OS	0.0360943	-0.491531	0.429	0.556	1
MIB1	0.0254919	-0.491921	0.024	0.167	1
FPR1	0.0487588	-0.492607	0.595	0.722	1
AKAP10	0.0449503	-0.495156	0.143	0.306	1
RPS6KB2	0.00575589	-0.495477	0.119	0.389	1
RGS14	0.0419124	-0.496943	0.19	0.361	1
ATP5F1A	0.0300269	-0.50355	0.405	0.611	1
CELF2	0.0224	-0.503747	0.571	0.722	1
DDX23	0.0264892	-0.508989	0.071	0.25	1
MLXIP	0.0211604	-0.511476	0.214	0.417	1
NPLOC4	0.0466752	-0.511655	0.143	0.333	1
PLEC	0.0465802	-0.512747	0.31	0.5	1
UBE3C	0.00416355	-0.518288	0.048	0.278	1
EXOC3	0.00914112	-0.519103	0.095	0.333	1
GNPTAB	0.0410771	-0.524537	0.167	0.333	1
ITPRID2	0.00816741	-0.527039	0.238	0.5	1
SEC22B	0.0157471	-0.528626	0.238	0.472	1
PTDSS1	0.023232	-0.535789	0.095	0.278	1
AP2M1	0.0381441	-0.539082	0.405	0.611	1
TRG-AS1	0.00306004	-0.550519	0	0.194	1
DNAJB14	0.0198256	-0.553638	0.214	0.417	1
PDXK	0.0287787	-0.555313	0.333	0.5	1
WDR73	0.0421019	-0.561607	0.048	0.194	1
MTX1	0.0292788	-0.562268	0.095	0.278	1
HMGB2	0.0486447	-0.570315	0.667	0.778	1
GYG1	0.0406828	-0.576037	0.143	0.306	1
DYSF	0.0205847	-0.576051	0.119	0.306	1
MLLT10	0.00485654	-0.576939	0.071	0.306	1
TNNT1	0.00648112	-0.576951	0	0.167	1
TAGLN2	0.0379765	-0.594981	0.643	0.75	1
CELF1	0.0204926	-0.599972	0.286	0.472	1
FOXN2	0.00191513	-0.602344	0.143	0.472	1
KRT10	0.00810229	-0.604177	0.5	0.639	1
RNF166	0.0200812	-0.614121	0.333	0.528	1
PDLIM7	0.0337669	-0.625055	0.048	0.194	1
C3AR1	0.00390799	-0.625463	0.19	0.472	1
CAMTA1	0.00408929	-0.62565	0.31	0.556	1
AC253572.2	0.00319108	-0.655574	0.095	0.361	1
PPT1	0.00897426	-0.65928	0.714	0.778	1
SNHG25	0.0108394	-0.660596	0.333	0.528	1
PLBD1	0.0255236	-0.675704	0.5	0.694	1
IER2	0.0267195	-0.698465	0.976	0.861	1
LGALS1	0.000126164	-0.735786	1	1	1
S100A8	7.37e-05	-0.973856	1	1	1
S100A9	1.27e-05	-0.976134	1	1	0.465173
S100A12	6.07e-05	-1.23796	0.881	0.972	1

## Sheet: Cluster 5
Genes	p_val	avg_log2FC	cSjD %	HC %	p_val_adj
FOS	5.49188e-08	2.90405	0.791	0.206	0.00201008
HLA-DQA2	1.90208e-09	2.48724	0.767	0.088	6.96182e-05
FOSB	3.11556e-05	1.44454	0.558	0.088	1
JUNB	0.0290416	1.16244	0.581	0.382	1
TSC22D3	0.00785503	1.14712	0.535	0.324	1
PLCG2	0.00693844	1.14272	0.581	0.382	1
LDLRAD4	0.00124116	1.05378	0.372	0.059	1
RGS1	0.0134649	1.04885	0.535	0.353	1
HLA-C	0.00259635	0.915618	0.884	0.941	1
DDX3X	0.00971767	0.891076	0.791	0.647	1
DUSP1	0.000583528	0.870779	0.419	0.088	1
DUSP5	0.000589088	0.835324	0.674	0.265	1
PTPN7	0.0351279	0.769892	0.279	0.088	1
NKG7	0.0274222	0.751236	0.419	0.176	1
MTRNR2L12	0.00470194	0.710705	0.953	0.882	1
NRDC	0.0120219	0.687659	0.721	0.559	1
STK17B	0.00378096	0.682736	0.791	0.559	1
RAB5A	0.0156553	0.679917	0.419	0.206	1
KLF6	0.0187927	0.679161	0.837	0.824	1
HMGN4	0.035823	0.652531	0.488	0.294	1
MRPL35	0.00568676	0.650875	0.372	0.088	1
SRSF7	0.00491819	0.638893	0.86	0.794	1
ARHGAP45	0.0464327	0.637224	0.395	0.235	1
ZNF410	0.0250864	0.636211	0.14	0	1
BST2	0.0231896	0.618115	0.86	0.735	1
MARK3	0.0288012	0.608067	0.395	0.176	1
PDCD4	0.0253918	0.606912	0.837	0.618	1
SLC30A5	0.0154537	0.596897	0.488	0.265	1
ATF4	0.020959	0.596133	0.558	0.324	1
ZDHHC3	0.00291527	0.595189	0.233	0	1
WHAMM	0.0440327	0.593279	0.302	0.118	1
MT-ND3	0.0166076	0.591935	1	0.971	1
LILRB1	0.0179958	0.58693	0.512	0.324	1
VPS35	0.00140712	0.586523	0.605	0.176	1
TRAPPC2	0.018022	0.584527	0.302	0.088	1
RAP1GDS1	0.00393147	0.583859	0.721	0.5	1
DENND4B	0.0327187	0.583359	0.349	0.147	1
KLC1	0.0483714	0.581483	0.465	0.206	1
AC020916.1	0.0059118	0.577084	0.395	0.118	1
EPS15	0.0111102	0.575709	0.465	0.176	1
GNAI3	0.020024	0.574438	0.535	0.294	1
DUSP2	0.0314646	0.572264	0.186	0.029	1
NDUFS2	0.0272519	0.571837	0.744	0.5	1
EIF4G2	0.0362772	0.571492	0.86	0.765	1
JUND	0.0060405	0.568689	0.907	0.882	1
VAMP2	0.0185458	0.567826	0.907	0.647	1
DR1	0.0354569	0.56766	0.651	0.441	1
KDM1A	0.036542	0.566634	0.372	0.176	1
LRRK1	0.020454	0.560633	0.419	0.176	1
HIST1H4C	0.0423355	0.560565	0.744	0.588	1
YME1L1	0.016497	0.558205	0.651	0.412	1
MPRIP	0.0262138	0.557816	0.372	0.147	1
ETV6	0.0056236	0.553226	0.558	0.235	1
SOCS3	0.0187677	0.546064	0.256	0.059	1
IFITM2	0.024671	0.542048	0.488	0.265	1
NGRN	0.00163612	0.533789	0.442	0.118	1
CDK11B	0.0301553	0.529867	0.372	0.176	1
MYADM	0.0261338	0.526383	0.395	0.176	1
NABP1	0.0123729	0.525389	0.326	0.088	1
HIST2H2AC	0.0127846	0.524226	0.395	0.147	1
RNF5	0.0360827	0.522433	0.651	0.412	1
LY96	0.0240361	0.520019	0.419	0.206	1
DCTN1	0.0231483	0.516496	0.395	0.147	1
ERP44	0.010902	0.508812	0.605	0.353	1
TMPO	0.0172069	0.507904	0.512	0.265	1
KDM6B	0.02358	0.507795	0.302	0.088	1
BIK	0.047619	0.50774	0.209	0.059	1
INTS6	0.020173	0.507048	0.605	0.324	1
MYO9B	0.0450503	0.505679	0.442	0.235	1
ATP6V0C	0.0166726	0.504073	0.907	0.676	1
GNAS	0.00559975	0.501755	0.93	0.912	1
WNK1	0.00708593	0.501003	0.442	0.147	1
ANP32B	0.0301694	0.500435	0.814	0.559	1
PKN1	0.00232371	0.496108	0.349	0.059	1
RASSF2	0.0305392	0.491855	0.558	0.324	1
RIC1	0.0360831	0.491049	0.186	0.029	1
SRGN	0.00235039	0.487473	0.977	0.882	1
PTBP1	0.0118076	0.487153	0.419	0.176	1
GLB1	0.0250864	0.485836	0.14	0	1
RIOK1	0.00130254	0.485454	0.372	0.059	1
HADHA	0.0287587	0.48529	0.767	0.559	1
HSPA8	0.00758468	0.484242	0.93	0.794	1
GOLGA4	0.0497943	0.482817	0.721	0.471	1
AKIRIN1	0.0454442	0.481207	0.535	0.353	1
RHOG	0.0297157	0.481166	0.442	0.206	1
GIGYF1	0.0448891	0.480707	0.256	0.088	1
SCLT1	0.0315135	0.478374	0.326	0.118	1
ZFX	0.022716	0.477353	0.512	0.265	1
ANKRD46	0.0424234	0.476719	0.116	0	1
MTRNR2L8	0.02358	0.471832	0.302	0.088	1
PAIP1	0.0230173	0.471606	0.674	0.471	1
ABHD17A	0.013453	0.469755	0.651	0.324	1
ZFAND2A	0.00612009	0.469492	0.326	0.059	1
KMT2E	0.0435843	0.467852	0.628	0.382	1
BCAS2	0.0439011	0.465576	0.465	0.265	1
LINC02132	0.00808741	0.461045	0.349	0.088	1
KLHL20	0.00751425	0.457397	0.256	0.029	1
KIF5B	0.0224757	0.457098	0.767	0.618	1
PSMC1	0.0363496	0.456341	0.419	0.176	1
YTHDF2	0.0343466	0.45473	0.605	0.412	1
CBX4	0.033187	0.454183	0.488	0.265	1
CHST12	0.0236251	0.451133	0.558	0.294	1
AIDA	0.0335745	0.449145	0.442	0.206	1
KIF3B	0.0424234	0.448566	0.116	0	1
CUL5	0.0490797	0.447576	0.465	0.265	1
BRD9	0.0106255	0.44232	0.279	0.059	1
UBL5	0.0335244	0.440324	0.884	0.853	1
ANAPC7	0.0218575	0.440278	0.302	0.088	1
PPP3CC	0.0133961	0.440185	0.326	0.088	1
HSP90AA1	0.0223572	0.438851	0.884	0.882	1
DYNLL1	0.0118702	0.436895	0.884	0.853	1
ERAP2	0.0367848	0.436098	0.233	0.059	1
COX10	0.0424234	0.435607	0.116	0	1
DUSP7	0.0391726	0.426295	0.279	0.088	1
NUP62	0.0146486	0.425836	0.349	0.088	1
ATF3	0.0250864	0.422884	0.14	0	1
RHBDF2	0.028977	0.420795	0.372	0.147	1
GPCPD1	0.0122736	0.42031	0.395	0.118	1
VPS13C	0.0237603	0.418318	0.837	0.676	1
CENPJ	0.0250864	0.418004	0.14	0	1
FLNB	0.0343081	0.417594	0.535	0.324	1
TMED5	0.0106686	0.417403	0.535	0.294	1
YWHAB	0.0328273	0.413225	0.93	0.912	1
IRF2BPL	0.0306739	0.410454	0.512	0.294	1
CALM1	0.0263236	0.409773	0.953	0.882	1
QKI	0.0438357	0.408878	0.721	0.647	1
RYBP	0.0118274	0.408152	0.395	0.118	1
SCAF1	0.00291527	0.402962	0.233	0	1
AC097634.1	0.0250864	0.401802	0.14	0	1
CDH23	0.00501634	0.397807	0.372	0.088	1
ZDHHC14	0.0248691	0.39598	0.349	0.118	1
EXOC5	0.043348	0.394784	0.349	0.176	1
CD69	0.0344832	0.393056	0.186	0.029	1
METTL16	0.0314646	0.390981	0.186	0.029	1
CYSLTR1	0.0226678	0.383809	0.721	0.471	1
CKMT2-AS1	0.0250864	0.382804	0.14	0	1
TADA3	0.0142415	0.381699	0.395	0.147	1
DVL3	0.0190603	0.381246	0.209	0.029	1
ACOX1	0.0339517	0.379532	0.233	0.059	1
PLEKHD1	0.0318924	0.379131	0.256	0.059	1
PTGES3	0.0385787	0.378786	0.884	0.882	1
USP13	0.0424234	0.37778	0.116	0	1
TMEM192	0.0125991	0.376565	0.233	0.029	1
RAC2	0.0261953	0.37584	0.86	0.882	1
KHSRP	0.0272	0.375252	0.256	0.059	1
MAP9	0.0147903	0.36923	0.163	0	1
PSME1	0.022389	0.36834	0.953	0.824	1
HS3ST3B1	0.0391726	0.368302	0.279	0.088	1
STK38L	0.0486799	0.365692	0.302	0.118	1
NIPA2	0.0336709	0.363674	0.605	0.324	1
ANKRD36B	0.0339517	0.363165	0.233	0.059	1
VPS33B	0.0424234	0.362818	0.116	0	1
MACO1	0.0329443	-0.362325	0.047	0.206	1
FAM193A	0.0373519	-0.36324	0.07	0.235	1
NDST2	0.00776251	-0.372554	0.116	0.382	1
RPL28	0.000200342	-0.372642	1	1	1
PFKFB2	0.043589	-0.373257	0.209	0.441	1
POP7	0.00771004	-0.373664	0.07	0.294	1
CYHR1	0.0118455	-0.380316	0.302	0.559	1
TNIP1	0.0252174	-0.380972	0.209	0.471	1
NIBAN1	0.019563	-0.384306	0.023	0.176	1
ERAP1	0.00699263	-0.385332	0.047	0.265	1
2022-03-09	0.0456869	-0.386734	0.372	0.588	1
MAN1B1	0.0389192	-0.390368	0.07	0.235	1
AL392172.2	0.0290327	-0.396937	0.07	0.235	1
GMPS	0.02358	-0.398097	0.116	0.324	1
SMIM4	0.0162944	-0.3995	0.093	0.294	1
RPA1	0.0439605	-0.402239	0.07	0.235	1
POMP	0.0470586	-0.404541	0.791	0.853	1
COX6C	0.0305094	-0.411078	0.814	0.882	1
CNPY2	0.0252714	-0.41309	0.488	0.647	1
TMEM263	0.00396893	-0.413279	0.14	0.412	1
CDC26	0.0151152	-0.416128	0.233	0.471	1
MRPS18B	0.0111756	-0.416627	0.093	0.324	1
RPL35	0.000255053	-0.417772	0.93	1	1
EXOSC5	0.020362	-0.420221	0.326	0.588	1
SAP18	0.00432616	-0.421087	0.837	0.971	1
KATNBL1	0.018599	-0.423186	0.349	0.559	1
XRN2	0.0113916	-0.427672	0.488	0.735	1
TRAPPC2L	0.0248655	-0.431143	0.279	0.559	1
RAB18	0.00340137	-0.43516	0.186	0.529	1
MBOAT1	0.00677613	-0.435443	0.14	0.412	1
DOP1A	0.0136146	-0.435725	0.047	0.235	1
LSM8	0.0196556	-0.438447	0.605	0.735	1
DLG1	0.020972	-0.441106	0.163	0.382	1
ZC3H8	0.0447801	-0.441265	0.14	0.324	1
OPTN	0.000819251	-0.441855	0.023	0.294	1
LIMD1	0.0140131	-0.441954	0.256	0.529	1
GAS5	0.0100686	-0.443232	0.558	0.794	1
DYNLRB1	0.048803	-0.443797	0.628	0.794	1
ZNF576	0.0117369	-0.445301	0.047	0.235	1
DAP3	0.0153994	-0.44624	0.256	0.5	1
NPC2	0.0308015	-0.458666	0.93	0.941	1
SMIM8	0.00378223	-0.460105	0.023	0.235	1
CYTOR	0.00941766	-0.46939	0.093	0.324	1
CCDC69	0.0278301	-0.470145	0.465	0.676	1
RPS10	0.000132349	-0.475271	0.907	0.941	1
BRAF	0.0362314	-0.477387	0.163	0.353	1
COPB1	0.0139916	-0.478238	0.419	0.676	1
CHMP5	0.0143679	-0.484723	0.558	0.794	1
ZNF213-AS1	0.0412675	-0.486346	0.047	0.206	1
MZT2A	0.00544256	-0.490112	0.419	0.647	1
RTN2	0.0434485	-0.494728	0.023	0.147	1
ANKFY1	0.0276727	-0.495064	0.07	0.265	1
TMEM199	0.0422221	-0.496567	0.07	0.235	1
VTI1B	0.0372391	-0.496722	0.302	0.5	1
ELK4	0.0122332	-0.497082	0.186	0.471	1
CTSC	0.0196065	-0.497297	0.953	0.971	1
LATS1	0.0494167	-0.497398	0.093	0.265	1
TMEM170B	0.032851	-0.502632	0.14	0.324	1
SAP30L	0.00102987	-0.505943	0.14	0.441	1
TPM2	0.0395999	-0.508421	0.907	0.882	1
BLOC1S1	0.00495784	-0.511106	0.628	0.882	1
HLA-DQB1	0.00896462	-0.511894	0.791	0.853	1
PPP2R5E	0.0244039	-0.520405	0.279	0.5	1
ZC3H7B	0.0286755	-0.52145	0.047	0.206	1
ZNF800	0.0172719	-0.521927	0.395	0.618	1
FBP1	0.00633261	-0.525951	0.093	0.324	1
EIF2AK4	0.0188807	-0.527568	0.395	0.618	1
SNRPF	0.00235234	-0.52854	0.651	0.824	1
SNRPB	0.00261693	-0.530255	0.674	0.882	1
TBX19	0.0123356	-0.539334	0.047	0.235	1
SRC	0.0138204	-0.548815	0.07	0.265	1
NUDT17	0.0364829	-0.552062	0.14	0.324	1
NUDT5	0.0327827	-0.554947	0.535	0.647	1
DNAJC4	0.0258083	-0.556024	0.349	0.647	1
CYBC1	0.0239341	-0.558857	0.302	0.5	1
PRRC1	0.0297315	-0.563949	0.116	0.294	1
CEP63	0.0132112	-0.576505	0.163	0.412	1
TMEM243	0.0120493	-0.58658	0.605	0.735	1
S100PBP	0.0290677	-0.587941	0.233	0.441	1
RUBCNL	0.0424953	-0.588247	0.395	0.647	1
SF1	0.024883	-0.600701	0.721	0.853	1
PRELID1	0.0094294	-0.601596	0.674	0.794	1
GSTO1	0.0187105	-0.608058	0.419	0.618	1
UCHL5	0.0304012	-0.611901	0.302	0.5	1
PIK3CG	0.031907	-0.626489	0.233	0.441	1
MCM7	0.0116348	-0.639401	0.07	0.294	1
TNNI2	0.0156113	-0.643133	0.209	0.441	1
SMPD3	0.0206309	-0.678744	0.605	0.853	1
NSUN2	0.00390252	-0.686878	0.093	0.353	1
MMP23B	0.00047854	-0.714444	0.14	0.529	1
MTMR1	0.0218525	-0.807324	0.209	0.441	1
LRRC75A	0.0101786	-0.813997	0	0.147	1
TBC1D9	0.0288129	-0.825511	0.256	0.441	1
