# Supplementary material for: Single-cell transcriptomics unveil profiles and interplay of immune subsets in rare autoimmune childhood Sjögren’s disease
Source: Commun Biol. 2024 Apr 19;7:481. doi: 10.1038/s42003-024-06124-6 (PMC11031574; doi:10.1038/s42003-024-06124-6)
Supplement: Supplementary file 4 — Supplementary Data 1-20 [file 42003_2024_6124_MOESM4_ESM.zip › Supplementary Data/Supplementary Data 13. B cSjD-specific DEGs.xlsx]

## Sheet: Sheet1
Clusters	Genes	p_val	avg_log2FC	cSjD %	HC %	p_val_adj
0	TUBA1A	7.42446e-10	0.641276	0.734	0.479	2.71743e-05
0	RPL39L	8.66265e-08	0.540363	0.123	0.015	0.00317061
0	MTRNR2L12	1.52051e-16	0.509606	0.984	0.973	5.56521e-12
0	HIST2H2AC	2.4197e-06	0.4359	0.176	0.052	0.0885635
1	TUBA1A	4.54881e-07	0.683524	0.654	0.433	0.0166491
1	CCL4	8.98207e-06	0.572533	0.142	0.03	0.328753
1	CNTNAP2	4.32017e-07	0.529844	0.2	0.049	0.0158122
1	HIST1H1E	2.74554e-05	0.441115	0.412	0.224	1
1	MTRNR2L12	3.40608e-10	0.440447	0.996	0.954	1.24666e-05
1	HIST2H2AC	4.00911e-06	0.439737	0.167	0.042	0.146737
1	CHI3L2	6.93589e-06	-0.462913	0.05	0.175	0.253861
1	TXNIP	8.61816e-16	-0.550589	0.975	0.992	3.15433e-11
2	TUBA1A	6.11659e-05	0.681798	0.695	0.5	1
2	KLF2	9.51749e-07	0.571498	0.969	0.886	0.034835
2	MTRNR2L12	1.15325e-08	0.5548	1	0.988	0.000422102
2	LILRB1	0.000433549	0.490555	0.336	0.163	1
2	FCRL5	0.00366921	0.488088	0.412	0.253	1
2	C1orf56	0.0286418	0.422179	0.267	0.169	1
2	HIST2H2AC	0.000114022	0.41544	0.221	0.066	1
2	TXNIP	1.2321e-10	-0.68699	0.954	0.976	4.50959e-06
3	BTG2	2.97145e-06	0.610661	0.757	0.536	0.108758
3	FCER2	0.00185947	0.537902	0.405	0.242	1
3	MTRNR2L12	2.4811e-09	0.537017	1	0.985	9.08108e-05
3	ATP2B1-AS1	0.000114338	0.481527	0.486	0.278	1
3	HLA-DPB1	3.92456e-05	0.422089	1	1	1
3	ACBD3	0.00255664	0.37433	0.622	0.448	1
4	TUBA1A	2.95733e-06	0.653532	0.795	0.56	0.108241
4	HIST2H2AC	4.91149e-08	0.614008	0.315	0.063	0.00179766
4	SMARCA5	0.00783102	0.43261	0.479	0.321	1
4	MTRNR2L12	1.95189e-06	0.390431	0.993	0.975	0.071441
5	KLF2	1.52066e-09	0.611463	0.981	0.918	5.56576e-05
5	MTRNR2L12	1.16015e-07	0.545413	0.99	0.994	0.00424626
5	TUBA1A	0.000784758	0.495728	0.731	0.547	1
5	HIST2H2AC	2.46473e-05	0.482318	0.26	0.063	0.902117
5	C22orf39	0.000846884	0.454008	0.26	0.094	1
5	MTSS1	0.022201	0.431905	0.731	0.585	1
5	TUBA1B	0.0272898	0.42252	0.673	0.491	1
5	CCL3	0.000916435	0.421712	0.087	0.006	1
5	CAPG	0.00161826	0.415681	0.346	0.151	1
5	GGCT	0.00177546	0.382713	0.192	0.063	1
5	METTL16	0.016061	0.37377	0.173	0.075	1
5	USP1	0.00251494	0.370228	0.327	0.145	1
5	AKAP10	0.00378221	-0.394104	0.029	0.132	1
5	TXNIP	6.08e-10	-0.581561	0.99	0.994	2.23e-05
6	JUN	3.41969e-06	1.32116	0.917	0.524	0.125164
6	ZFP36	5.85959e-05	0.940102	0.861	0.508	1
6	PPP1R15A	0.000131661	0.745294	0.806	0.476	1
6	NSMCE3	0.00526708	0.744637	0.528	0.27	1
6	RGS1	0.000191079	0.72186	0.361	0.063	1
6	JUND	4.51359e-06	0.706983	1	1	0.165202
6	IQGAP2	0.0263638	0.665525	0.389	0.206	1
6	EPSTI1	0.00150378	0.653087	0.417	0.159	1
6	DGKD	0.0197618	0.65086	0.583	0.349	1
6	ELOVL5	0.000928302	0.642797	0.639	0.317	1
6	TAP2	0.0148041	0.614078	0.444	0.222	1
6	FCRL5	0.039267	0.613555	0.722	0.587	1
6	MCL1	0.00706827	0.60436	0.694	0.46	1
6	PLXNC1	0.00129567	0.583482	0.417	0.143	1
6	SLC38A1	0.0146153	0.571344	0.778	0.635	1
6	DDX39A	0.00895491	0.56873	0.472	0.238	1
6	SGK1	0.00069588	0.563462	0.222	0.016	1
6	GOLGA3	0.003432	0.55525	0.417	0.159	1
6	SLAMF1	0.00285116	0.550831	0.278	0.063	1
6	VPS13C	0.00878588	0.550329	0.833	0.571	1
6	AC087239.1	0.00135723	0.546257	0.278	0.048	1
6	PPP4R3A	0.0138284	0.529251	0.556	0.333	1
6	RHOB	0.036426	0.515928	0.389	0.175	1
6	ORAI2	0.00651626	0.500349	0.778	0.476	1
6	LFNG	0.0156418	0.498018	0.528	0.317	1
6	DTX3L	0.0102078	0.492149	0.389	0.175	1
6	AL499604.1	0.0151875	0.489821	0.361	0.159	1
6	YY1	0.0260547	0.485143	0.611	0.381	1
6	LMNB2	0.000317026	0.484979	0.194	0	1
6	SLC35D1	0.00164764	0.48063	0.194	0.016	1
6	KIDINS220	0.0325699	0.479508	0.389	0.206	1
6	SRSF2	0.00605684	0.467306	0.861	0.587	1
6	DNAJB11	0.0436737	0.466824	0.306	0.143	1
6	MTPN	0.00666049	0.462438	0.944	0.81	1
6	KIAA0586	0.0263199	0.457252	0.361	0.159	1
6	SCAF8	0.0383431	0.449885	0.278	0.127	1
6	MX1	0.0374745	0.447732	0.611	0.397	1
6	SIVA1	0.023429	0.442925	0.639	0.397	1
6	NFKBIZ	0.00727631	0.440746	0.361	0.143	1
6	KDM6A	0.00777285	0.43661	0.333	0.111	1
6	UPF1	0.016709	0.435835	0.222	0.063	1
6	STAT5B	0.0228772	0.429084	0.306	0.127	1
6	PSMB2	0.0161816	0.410665	0.556	0.302	1
6	ACSL3	0.00637822	0.409726	0.389	0.143	1
6	FDFT1	0.00605243	0.408035	0.611	0.349	1
6	AEBP1	0.0215028	0.397002	0.25	0.079	1
6	AC079630.1	0.0449046	0.393659	0.167	0.048	1
6	FAM43A	0.0197671	0.376177	0.306	0.111	1
6	PTOV1	0.0156377	0.374749	0.306	0.111	1
6	ZNF441	0.040063	0.371296	0.194	0.063	1
6	ENTPD1	0.00936923	-0.396138	0.056	0.27	1
6	ABLIM1	0.0105317	-0.495123	0.056	0.254	1
6	VPREB3	0.0181185	-0.510362	0.056	0.254	1
6	NME4	0.00589495	-0.596333	0.056	0.286	1
6	AIP	0.000768813	-0.640832	0.278	0.571	1
6	TXNIP	4.20957e-05	-1.01336	0.861	0.984	1
7	TGOLN2	0.0259684	1.93807	0.556	0.1	1
7	LMBRD1	0.0259684	1.92444	0.556	0.1	1
7	TRAPPC10	0.0259684	1.88825	0.556	0.1	1
7	C12orf75	0.0256037	1.81082	0.444	0	1
7	BANF1	0.00986171	1.79421	0.556	0	1
7	CD24	0.0256037	1.4057	0.444	0	1
8	SVBP	0.00350634	1.44919	0.636	0.067	1
8	COPS2	0.00956846	1.15319	0.545	0.067	1
8	PYCARD	0.00522975	1.1239	0.636	0.067	1
8	KMT2E-AS1	0.0293489	1.07746	0.455	0.067	1
8	R3HDM4	0.00224269	1.07704	0.727	0.067	1
8	BAZ2B	0.00526011	1.06012	0.455	0	1
8	TM9SF3	0.00635144	0.974941	0.636	0.067	1
8	UBALD2	0.0237294	0.90819	0.636	0.133	1
8	CREBBP	0.0167689	0.866249	0.545	0.067	1
8	TSFM	0.0147883	0.820357	0.364	0	1
8	RNPC3	0.0455869	0.690551	0.545	0.133	1
8	MTRNR2L12	0.0223952	0.400426	1	1	1
