# Supplementary material for: Single-cell transcriptomics unveil profiles and interplay of immune subsets in rare autoimmune childhood Sjögren’s disease
Source: Commun Biol. 2024 Apr 19;7:481. doi: 10.1038/s42003-024-06124-6 (PMC11031574; doi:10.1038/s42003-024-06124-6)
Supplement: Supplementary file 4 — Supplementary Data 1-20 [file 42003_2024_6124_MOESM4_ESM.zip › Supplementary Data/Supplementary Data 8. CD4 cSjD DEGs.xlsx]

## Sheet: Cluster 0
Genes	p_val	avg_log2FC	cSjD %	HC %	p_val_adj
FOS	4.44198e-207	2.22545	0.656	0.147	1.62581e-202
JUNB	4.86755e-72	1.18142	0.811	0.634	1.78157e-67
DUSP1	5.79699e-105	1.16222	0.503	0.148	2.12175e-100
CD69	8.97448e-71	1.09341	0.627	0.346	3.28475e-66
JUN	1.45778e-42	1.01605	0.576	0.352	5.33563e-38
HIST1H4C	5.25365e-79	0.848041	0.674	0.352	1.92289e-74
FOSB	1.88957e-70	0.807198	0.354	0.091	6.91602e-66
HLA-C	1.48205e-136	0.658435	0.998	0.964	5.42446e-132
CHI3L2	2.07705e-50	0.632219	0.315	0.098	7.6022e-46
CXCR4	6.2967e-35	0.627913	0.704	0.527	2.30465e-30
SNHG5	3.03777e-46	0.582257	0.765	0.525	1.11185e-41
SLC2A3	8.74844e-41	0.578201	0.29	0.099	3.20202e-36
MTRNR2L12	1.24599e-71	0.546278	0.979	0.928	4.56044e-67
BTG2	3.80295e-25	0.52941	0.568	0.385	1.39192e-20
SNHG8	2.76842e-41	0.508044	0.901	0.741	1.01327e-36
ZFP36	8.88996e-26	0.480987	0.358	0.181	3.25381e-21
DUSP2	2.62943e-35	0.457942	0.212	0.059	9.62396e-31
DNAJB1	6.77217e-27	0.457825	0.473	0.268	2.47868e-22
TUBA1A	3.17988e-19	0.444596	0.578	0.417	1.16387e-14
TSC22D3	4.29119e-17	0.419908	0.704	0.593	1.57062e-12
TNFAIP3	2.06494e-26	0.41097	0.244	0.096	7.55789e-22
NFKBIA	1.13286e-13	0.408481	0.504	0.364	4.14639e-09
ZFP36L2	3.54021e-24	0.400407	0.861	0.731	1.29575e-19
RPL37A	9.20391e-68	0.390871	0.999	0.988	3.36872e-63
RPS29	4.05922e-144	0.379707	1	1	1.48571e-139
IFITM1	4.45052e-19	0.378755	0.424	0.251	1.62894e-14
RIPOR2	2.55356e-22	0.366702	0.865	0.733	9.34627e-18
CTSW	1.10854e-19	-0.391052	0.073	0.183	4.05737e-15
RPL36AL	1.80064e-65	-0.489424	0.951	0.983	6.59054e-61
RPS10	1.13312e-121	-0.601462	0.981	0.996	4.14733e-117

## Sheet: Cluster 1
Genes	p_val	avg_log2FC	cSjD %	HC %	p_val_adj
FOS	2.09616e-62	2.3544	0.74	0.271	7.67215e-58
DUSP1	6.17661e-42	1.52462	0.709	0.37	2.2607e-37
CD69	2.20714e-17	0.955286	0.742	0.565	8.07837e-13
HIST1H4C	4.05463e-25	0.936144	0.665	0.345	1.48403e-20
JUN	6.28063e-14	0.862691	0.712	0.538	2.29877e-09
FOSB	6.22387e-19	0.803672	0.388	0.138	2.278e-14
JUNB	5.28866e-07	0.732717	0.831	0.825	0.019357
HLA-C	5.97449e-51	0.678066	1	0.987	2.18672e-46
DUSP2	8.33095e-09	0.620553	0.294	0.143	0.000304921
SNHG5	1.7634e-17	0.594917	0.737	0.486	6.45423e-13
MTRNR2L12	5.92129e-28	0.591158	0.986	0.933	2.16725e-23
ZFP36	6.52888e-08	0.558093	0.452	0.286	0.00238964
RPL39L	2.51136e-17	0.539619	0.188	0.029	9.19182e-13
CXCR4	0.00149061	0.506896	0.609	0.575	1
TNFAIP3	1.57499e-08	0.501121	0.299	0.148	0.000576461
BTG2	2.59305e-07	0.459225	0.626	0.472	0.00949081
IFITM1	2.04351e-07	0.456484	0.474	0.329	0.00747945
SLC2A3	2.4537e-08	0.433305	0.36	0.198	0.000898078
PPP1R15A	2.21119e-07	0.431925	0.393	0.232	0.00809317
ERAP2	2.86115e-10	0.414406	0.305	0.134	1.04721e-05
CENPK	3.42799e-11	0.411793	0.299	0.119	1.25468e-06
RGS1	3.32423e-10	0.410617	0.186	0.055	1.2167e-05
MTRNR2L8	2.3367e-06	0.401518	0.199	0.091	0.0855256
NR4A2	5.3573e-12	0.394243	0.152	0.03	1.96083e-07
NEAT1	7.62533e-07	0.392783	0.759	0.618	0.0279095
SAT1	2.78655e-05	0.380539	0.593	0.44	1
GZMA	0.00271203	0.373131	0.125	0.067	1
ZFP36L2	5.17203e-08	0.367173	0.881	0.775	0.00189302
TSC22D3	0.000171437	0.366941	0.787	0.745	1
AC020916.1	5.07117e-15	0.362876	0.147	0.017	1.8561e-10
FAM118A	8.957e-06	-0.365468	0.108	0.212	0.327835
HLA-B	1.99379e-23	-0.381614	1	1	7.29749e-19
CISH	8.85465e-05	-0.400447	0.086	0.17	1
ANXA1	3.37212e-08	-0.57216	0.67	0.766	0.00123423
RPS10	6.26066e-51	-0.778396	0.958	0.997	2.29146e-46

## Sheet: Cluster 2
Genes	p_val	avg_log2FC	cSjD %	HC %	p_val_adj
FOS	7.24239e-47	2.38434	0.754	0.296	2.65079e-42
DUSP1	1.46168e-44	1.86405	0.769	0.336	5.3499e-40
JUN	1.10938e-14	1.15649	0.564	0.316	4.06045e-10
CD69	2.39987e-15	0.967839	0.723	0.469	8.78376e-11
HIST1H4C	5.89739e-19	0.809864	0.652	0.316	2.1585e-14
FOSB	3.234e-18	0.741013	0.394	0.116	1.18368e-13
TNFAIP3	1.58414e-11	0.73689	0.405	0.182	5.79811e-07
CXCR4	1.32462e-06	0.719323	0.644	0.522	0.0484823
RGS1	3.73099e-10	0.71252	0.22	0.062	1.36558e-05
HLA-C	2.39321e-35	0.659497	1	0.991	8.75938e-31
SAT1	4.98997e-05	0.651802	0.598	0.444	1
JUNB	2.40448e-07	0.641764	0.856	0.778	0.00880064
ZFP36	3.90811e-07	0.618159	0.47	0.298	0.0143041
MTRNR2L12	2.58477e-24	0.611695	0.996	0.951	9.46051e-20
DUSP2	5.77321e-06	0.590346	0.25	0.122	0.211305
BTG2	2.01526e-05	0.54658	0.527	0.369	0.737606
JUND	3.00845e-14	0.520541	0.966	0.889	1.10112e-09
NFKBIA	1.62623e-05	0.492738	0.545	0.384	0.595217
AC020916.1	1.7715e-11	0.487073	0.205	0.047	6.48388e-07
PLCG2	3.52866e-07	0.452624	0.318	0.156	0.0129153
SNHG5	5.79389e-08	0.448698	0.693	0.516	0.00212062
PPP1R15A	1.42018e-06	0.437458	0.405	0.233	0.05198
DNAJB1	1.91446e-06	0.437085	0.489	0.316	0.0700713
LIMS1	2.23101e-06	0.427195	0.413	0.227	0.0816571
MAF	1.02984e-06	0.414428	0.409	0.24	0.0376932
IFITM1	3.44179e-05	0.39544	0.53	0.398	1
SOCS3	1.44887e-06	0.393962	0.261	0.118	0.05303
KLRB1	2.20461e-05	0.391406	0.33	0.187	0.806911
RPL39L	6.78802e-06	0.383335	0.155	0.056	0.248448
ERN1	2.08211e-05	0.3801	0.398	0.236	0.762075
SLTM	8.99796e-06	0.379826	0.504	0.32	0.329334
IRF1	4.97535e-05	0.369434	0.572	0.407	1
MT-CO1	1.08709e-11	0.367276	1	1	3.97887e-07
ERAP2	2.29602e-05	0.364972	0.231	0.116	0.840368
TNFRSF25	0.000120425	0.362531	0.417	0.276	1
HLA-B	1.74527e-18	-0.390756	1	1	6.38785e-14
FHIT	2.15633e-05	-0.398469	0.072	0.18	0.78924
CCDC167	2.67949e-05	-0.398682	0.386	0.491	0.980719
CRIP2	1.48954e-05	-0.410512	0.121	0.247	0.545188
MZT2A	1.07286e-07	-0.437606	0.523	0.678	0.00392678
LGALS1	0.000419812	-0.443161	0.553	0.656	1
RPS10	2.35786e-28	-0.61952	0.973	0.984	8.62999e-24

## Sheet: Cluster 3
Genes	p_val	avg_log2FC	cSjD %	HC %	p_val_adj
FOS	1.95279e-43	2.06383	0.661	0.16	7.1474e-39
HLA-C	3.76828e-34	0.679438	1	0.963	1.37923e-29
RPS10	4.91731e-28	-0.56806	0.996	1	1.79978e-23
DUSP1	2.19407e-26	1.23166	0.506	0.136	8.03051e-22
FOSB	1.63307e-20	0.788989	0.386	0.081	5.97719e-16
HIST1H4C	4.15244e-20	0.889911	0.753	0.38	1.51983e-15
MT-ND4	3.02798e-16	-0.398899	0.996	1	1.10827e-11
MTRNR2L12	1.81977e-15	0.534759	0.98	0.916	6.66054e-11
CD69	4.07858e-13	1.00222	0.665	0.425	1.4928e-08
RPL36AL	1.3818e-12	-0.420718	0.948	0.99	5.05754e-08
JUNB	1.4731e-12	0.925645	0.801	0.669	5.39168e-08
SNHG8	2.0352e-12	0.545141	0.912	0.736	7.44904e-08
SOCS3	6.71359e-11	0.484782	0.295	0.089	2.45724e-06
SNHG5	5.00268e-10	0.533878	0.769	0.56	1.83103e-05
TNFAIP3	6.70329e-10	0.47941	0.267	0.084	2.45347e-05
SLC2A3	3.48468e-09	0.508614	0.311	0.121	0.000127543
BTG2	4.48865e-09	0.627056	0.574	0.341	0.000164289
CENPK	4.38347e-08	0.419519	0.275	0.104	0.00160439
JUND	5.40103e-08	0.504807	0.908	0.8	0.00197683
TUBA1A	8.73018e-08	0.454707	0.685	0.444	0.00319533
DNAJB1	1.85107e-07	0.472304	0.466	0.244	0.00677511
CTSW	3.19606e-07	-0.476189	0.088	0.232	0.0116979
DUSP2	4.1282e-07	0.382654	0.227	0.084	0.0151096
IFITM1	4.29791e-07	0.494217	0.526	0.309	0.0157308
PLCG2	1.00937e-06	0.39304	0.339	0.16	0.0369441
LINC02273	4.23333e-06	0.365989	0.283	0.131	0.154944
TSC22D3	5.41248e-06	0.518142	0.725	0.563	0.198102
JUN	1.47562e-05	0.796815	0.51	0.37	0.540092
ZFP36	1.60272e-05	0.46483	0.378	0.207	0.586612
ZFP36L2	2.55397e-05	0.401092	0.781	0.627	0.93478
FNBP1	3.52316e-05	0.366203	0.562	0.356	1
CXCR4	7.06433e-05	0.511467	0.641	0.504	1
NFKBIA	0.000322382	0.488563	0.498	0.36	1
XBP1	0.000391577	-0.379371	0.323	0.412	1
ANXA1	0.00143734	-0.369449	0.482	0.558	1
TRBC1	0.00262746	0.429251	0.622	0.509	1

## Sheet: Cluster 4
Genes	p_val	avg_log2FC	cSjD %	HC %	p_val_adj
RPS10	3.95455e-26	-0.739552	1	0.986	1.4474e-21
FOS	9.01456e-23	2.12857	0.754	0.385	3.29942e-18
HLA-C	1.2529e-18	0.622685	1	0.977	4.58573e-14
DUSP1	2.3228e-18	1.21647	0.83	0.507	8.50166e-14
RPL37A	5.23702e-14	0.43167	1	0.995	1.9168e-09
SNHG5	1.25969e-12	0.767802	0.795	0.516	4.61061e-08
TNFAIP3	2.65395e-12	1.00235	0.526	0.197	9.71372e-08
HLA-B	5.14743e-12	-0.396458	1	1	1.88401e-07
FOSB	8.3525e-12	0.725559	0.392	0.094	3.0571e-07
AC020916.1	2.82035e-11	0.637636	0.298	0.047	1.03228e-06
HIST1H4C	1.20101e-10	0.712736	0.737	0.437	4.39581e-06
CD52	1.12386e-08	0.411515	1	0.995	0.000411344
DDX3X	2.78635e-08	0.528288	0.801	0.502	0.00101983
RPL39L	6.15794e-08	0.626848	0.205	0.033	0.00225387
C12orf57	6.47183e-08	-0.558007	0.76	0.831	0.00236875
HIST2H2AC	1.29752e-07	0.444789	0.316	0.094	0.00474905
ERAP2	1.45435e-07	0.451187	0.333	0.103	0.00532306
SOD2	2.15193e-07	0.497385	0.52	0.239	0.00787629
ANXA1	4.53374e-07	-0.564566	0.947	0.962	0.0165939
TRABD2A	6.34597e-06	-0.467864	0.205	0.39	0.232269
CCNG2	7.485e-06	0.40522	0.193	0.047	0.273959
TNFSF13B	1.04114e-05	0.478898	0.316	0.127	0.381066
RPS20	1.85665e-05	0.374934	0.918	0.779	0.679554
USP7	2.03851e-05	0.364588	0.269	0.094	0.746113
PPP1R15A	3.39337e-05	0.440721	0.491	0.272	1
MTLN	5.78441e-05	0.442168	0.433	0.235	1
CTSH	6.13525e-05	0.428061	0.544	0.31	1
LTB	6.58697e-05	0.387858	1	1	1
TNFRSF4	7.62433e-05	0.425093	0.626	0.408	1
DUSP2	0.000140891	0.39803	0.251	0.103	1
RNF213	0.00019643	0.439986	0.778	0.601	1
TSC22D3	0.000197365	0.550365	0.825	0.775	1
PRKCQ-AS1	0.000223471	-0.405561	0.702	0.798	1
H1FX	0.000316641	0.455434	0.649	0.465	1
CD69	0.000318119	0.607827	0.743	0.62	1
NDUFB1	0.000420424	0.362663	0.673	0.469	1
DNAJB1	0.000426939	0.380979	0.497	0.31	1
TUBA1A	0.000505092	0.476699	0.719	0.54	1
GNAS	0.000635835	0.374372	0.906	0.793	1
LIMS1	0.000753416	0.390867	0.725	0.559	1
JUN	0.00117288	0.649656	0.591	0.469	1
ITGA4	0.0017043	0.383244	0.778	0.596	1
IFITM1	0.00255254	0.411815	0.538	0.357	1
JUNB	0.0038851	0.418492	0.883	0.793	1
CISH	0.0103728	-0.43797	0.392	0.465	1
ZFP36	0.0142225	0.413542	0.503	0.376	1
GZMA	0.0212103	0.459755	0.199	0.117	1
GNLY	0.0323465	0.915089	0.228	0.146	1

## Sheet: Cluster 5
Genes	p_val	avg_log2FC	cSjD %	HC %	p_val_adj
FOS	2.32855e-32	2.38758	0.878	0.472	8.52271e-28
DUSP1	7.04239e-25	1.55161	0.848	0.452	2.57758e-20
GNLY	0.0129505	1.01451	0.274	0.179	1
CXCR4	3.88918e-10	0.863876	0.817	0.702	1.42348e-05
CD69	1.15253e-06	0.858524	0.787	0.639	0.0421836
HIST1H4C	2.22108e-15	0.82968	0.707	0.286	8.12939e-11
JUN	2.75931e-09	0.811974	0.75	0.468	0.000100993
TNFAIP3	1.1653e-07	0.802169	0.524	0.266	0.00426512
DUSP2	3.73436e-08	0.797269	0.591	0.31	0.00136681
ZFP36	1.37659e-08	0.797208	0.524	0.266	0.000503844
HLA-C	1.43714e-24	0.742316	1	0.976	5.26006e-20
JUNB	3.3171e-05	0.692183	0.896	0.829	1
TSC22D3	2.28717e-08	0.647273	0.854	0.726	0.000837128
FOSB	2.83532e-07	0.645282	0.415	0.179	0.0103775
NKG7	5.50608e-05	0.628538	0.427	0.238	1
PPP1R15A	3.96722e-07	0.607288	0.463	0.222	0.0145204
CEBPD	5.42448e-05	0.590898	0.159	0.044	1
DNAJB1	4.78463e-05	0.539831	0.585	0.377	1
RPL39L	1.75175e-06	0.530155	0.171	0.036	0.0641158
AQP3	5.47631e-06	0.524416	0.61	0.373	0.200438
SNHG5	1.09809e-06	0.512689	0.695	0.437	0.0401914
NR4A2	1.83199e-06	0.505809	0.183	0.04	0.0670527
SELL	5.74616e-06	0.493874	0.524	0.278	0.210315
MYBL1	0.00141039	0.475869	0.451	0.306	1
TRBC1	0.00566279	0.469633	0.591	0.468	1
MTRNR2L12	1.18088e-09	0.461685	0.982	0.96	4.32215e-05
ADAM10	1.2106e-05	0.44914	0.28	0.111	0.443093
BTG2	0.00183232	0.445375	0.549	0.405	1
SLC39A10	0.000142072	0.444541	0.293	0.139	1
JUND	1.11599e-05	0.441197	0.933	0.893	0.408463
AC020916.1	7.76969e-07	0.434842	0.244	0.067	0.0284378
SLC2A3	8.76691e-06	0.431758	0.329	0.135	0.320878
IFITM1	6.27935e-05	0.425094	0.524	0.302	1
PRF1	0.000361609	0.425028	0.232	0.103	1
HIST2H2AC	3.55354e-07	0.424267	0.287	0.087	0.0130063
CENPK	1.38356e-05	0.414198	0.226	0.075	0.506396
PPA1	3.5671e-05	0.410857	0.61	0.369	1
ATP2B1-AS1	3.0183e-05	0.40632	0.323	0.139	1
SDHD	4.17838e-05	0.406222	0.451	0.226	1
UBE2L6	5.41031e-06	0.401081	0.427	0.19	0.198023
C1orf56	0.339709	0.396367	0.268	0.222	1
TRDC	0.0434751	0.387618	0.043	0.012	1
GZMA	0.000140977	0.384023	0.817	0.583	1
GNAS	7.9243e-06	0.378224	0.866	0.718	0.290037
ITGB1	0.00435114	0.374831	0.72	0.599	1
BRD9	2.47113e-05	0.366601	0.28	0.107	0.904459
RPS26	6.42371e-06	0.364791	0.994	0.952	0.235114
UPF3A	0.00468303	0.363489	0.396	0.254	1
PSMA3	0.00181191	-0.362731	0.226	0.337	1
PLP2	0.00945828	-0.402112	0.335	0.417	1
GIMAP4	9.0991e-05	-0.408396	0.774	0.825	1
HLA-B	3.09555e-13	-0.430441	1	1	1.133e-08
LGALS1	0.0144393	-0.444398	0.238	0.333	1
CRIP2	2.18005e-05	-0.463912	0.03	0.163	0.79792
C12orf57	1.76322e-06	-0.515826	0.744	0.782	0.0645357
RPS10	1.29954e-15	-0.684457	0.957	0.968	4.75646e-11

## Sheet: Cluster 6
Genes	p_val	avg_log2FC	cSjD %	HC %	p_val_adj
FOS	1.31459e-28	1.82832	0.551	0.082	4.81152e-24
DUSP1	2.72059e-14	0.969343	0.37	0.082	9.95765e-10
CD69	9.68233e-11	0.853881	0.564	0.303	3.54383e-06
JUNB	3.54185e-07	0.845358	0.733	0.567	0.0129635
HLA-C	1.31682e-23	0.718079	0.996	0.944	4.81971e-19
HIST1H4C	2.72948e-10	0.704622	0.671	0.416	9.99017e-06
FOSB	1.58195e-10	0.658083	0.247	0.039	5.79008e-06
BTG2	2.76693e-08	0.656037	0.588	0.333	0.00101272
JUN	0.0255935	0.625573	0.436	0.372	1
CHI3L2	4.29024e-08	0.603149	0.588	0.364	0.00157027
IL32	5.48021e-08	0.590845	0.844	0.597	0.00200581
TRBC1	0.00441185	0.570492	0.642	0.554	1
MTRNR2L12	6.8234e-13	0.567179	0.984	0.87	2.49743e-08
ZFP36	6.87222e-07	0.550824	0.35	0.152	0.025153
SOX4	4.45733e-06	0.545396	0.58	0.359	0.163143
SNHG8	1.55171e-06	0.518535	0.835	0.771	0.0567941
SMC4	0.000162958	0.508573	0.3	0.156	1
SLC2A3	7.0054e-05	0.488701	0.222	0.091	1
YY1	3.30135e-05	0.485071	0.477	0.286	1
ARRDC3	8.43679e-06	0.482447	0.292	0.121	0.308795
SNHG5	3.07355e-07	0.478756	0.737	0.537	0.0112495
CXCR4	0.000177443	0.474302	0.663	0.498	1
SEPTIN9	9.91653e-05	0.466832	0.609	0.446	1
AL499604.1	0.00010177	0.465406	0.296	0.147	1
RPS20	1.19588e-05	0.447483	0.885	0.74	0.437704
CCDC144A	6.23705e-05	0.444096	0.193	0.069	1
IL16	0.000258744	0.440061	0.428	0.277	1
RPL37A	4.70364e-13	0.439655	1	0.983	1.72158e-08
SOCS3	7.22128e-05	0.427423	0.181	0.061	1
GNAS	3.44817e-06	0.425839	0.872	0.71	0.126206
POLR2J3	3.53243e-05	0.418638	0.391	0.216	1
ZFP36L2	1.09722e-07	0.417492	0.872	0.723	0.00401592
DUSP2	3.24843e-05	0.409431	0.222	0.082	1
KLF13	9.24841e-05	0.407178	0.568	0.355	1
SRSF10	4.1294e-05	0.407084	0.543	0.316	1
PTGIR	0.000594786	0.405382	0.185	0.078	1
STK38	0.000339022	0.403037	0.477	0.329	1
STK17B	4.57775e-06	0.399286	0.798	0.628	0.16755
ZFC3H1	7.68603e-06	0.399167	0.374	0.186	0.281316
APBB1IP	0.000350628	0.396446	0.634	0.463	1
ID3	0.0021763	0.395894	0.218	0.113	1
PDK1	0.0014416	0.388301	0.247	0.134	1
MYOM2	0.000198653	0.387485	0.214	0.087	1
RTN4	0.000112646	0.381919	0.387	0.229	1
PPP1R10	5.82486e-05	0.379477	0.387	0.203	1
YTHDC1	0.000181046	0.368207	0.49	0.307	1
AQP3	0.000353046	0.363718	0.383	0.216	1
SMAP2	0.00336329	-0.363687	0.556	0.632	1
RPL36AL	3.03012e-08	-0.413947	0.918	0.983	0.00110905
FKBP5	0.000176281	-0.451084	0.243	0.39	1
BST2	0.000154505	-0.468702	0.177	0.303	1
MZT2A	6.59902e-07	-0.510243	0.44	0.623	0.0241531
RPS10	4.1844e-22	-0.618669	0.975	0.996	1.53153e-17

## Sheet: Cluster 7
Genes	p_val	avg_log2FC	cSjD %	HC %	p_val_adj
FOS	2.39763e-22	2.43903	0.67	0.117	8.77557e-18
DUSP1	8.4833e-16	1.48331	0.643	0.175	3.10497e-11
JUN	2.25705e-06	1.27434	0.679	0.5	0.0826102
JUNB	2.67445e-06	1.18034	0.848	0.734	0.0978874
CD69	2.25404e-05	1.09679	0.545	0.338	0.825
RGS1	1.92271e-07	0.964016	0.268	0.045	0.00703732
HLA-C	6.43403e-17	0.810142	1	0.948	2.35492e-12
MTRNR2L12	1.67128e-11	0.788127	0.955	0.896	6.11705e-07
CXCR4	3.36758e-05	0.76923	0.759	0.597	1
JUND	2.5194e-06	0.642378	0.911	0.786	0.0922127
SLTM	0.000155835	0.569069	0.464	0.234	1
FOSB	7.27884e-05	0.565032	0.339	0.123	1
TBC1D10C	0.000142465	0.556898	0.643	0.422	1
SNHG5	0.000699792	0.554203	0.643	0.468	1
TNFAIP3	5.5299e-05	0.550493	0.286	0.091	1
NR4A2	1.58322e-06	0.54991	0.179	0.013	0.0579473
TUBA1A	0.00383343	0.538456	0.607	0.442	1
CENPK	0.000473578	0.536949	0.304	0.13	1
ZFP36L2	0.000375279	0.527834	0.795	0.682	1
FNBP1	0.000542951	0.520204	0.562	0.344	1
RPL37A	3.67468e-10	0.496933	1	0.987	1.34497e-05
DNAJB1	0.00690519	0.480571	0.429	0.266	1
NOG	0.000512782	0.471502	0.42	0.208	1
MCL1	0.00113691	0.465396	0.482	0.273	1
MED13L	0.000390532	0.463693	0.277	0.104	1
ARRDC3	0.000290397	0.446094	0.366	0.149	1
SEPTIN9	0.00326084	0.445405	0.518	0.357	1
TUT4	0.014026	0.433603	0.509	0.351	1
MAPKAPK5-AS1	0.0025848	0.427689	0.339	0.175	1
SUCO	0.00015902	0.424726	0.179	0.039	1
NDUFB1	0.0325617	0.423234	0.509	0.364	1
EIF4A1	0.00335902	0.422874	0.688	0.526	1
MAP4K4	0.000995033	0.420726	0.304	0.123	1
HIST1H4C	0.00253357	0.419787	0.58	0.377	1
IFITM1	0.00329155	0.419143	0.393	0.221	1
TSC22D3	0.013712	0.415465	0.759	0.636	1
H3F3B	0.00014876	0.408975	0.955	0.922	1
SHOC2	0.0067883	0.40351	0.277	0.136	1
SEMA4D	0.0176469	0.399895	0.384	0.234	1
CTLA4	0.00188259	0.399288	0.205	0.071	1
ITGB2	0.00366627	0.398922	0.464	0.266	1
TMF1	0.00574644	0.398107	0.25	0.117	1
RMDN1	0.000749364	0.39634	0.17	0.045	1
TNFRSF14	0.00361277	0.394779	0.411	0.221	1
DUSP2	0.0240149	0.391794	0.259	0.143	1
BTN3A1	0.00118838	0.391019	0.232	0.084	1
PPP1R15A	0.00425498	0.388564	0.277	0.136	1
ING3	0.000160489	0.387674	0.17	0.032	1
PDHB	0.00262616	0.385575	0.268	0.123	1
PLCG2	0.0163181	0.381638	0.339	0.201	1
RPL39L	3.98082e-05	0.379462	0.125	0.006	1
DDX5	4.84343e-05	0.374637	0.991	0.961	1
RBBP6	0.00460098	0.371825	0.286	0.136	1
ZFP36	0.0273854	0.371675	0.411	0.266	1
SLC2A3	0.0212686	0.36799	0.214	0.11	1
CCDC137	0.00281649	0.367149	0.161	0.052	1
SNHG1	0.00197061	0.364416	0.321	0.149	1
NAA16	0.00162797	0.362292	0.188	0.058	1
KLF2	0.00599085	0.362042	1	0.942	1
UBXN4	0.00355577	0.361261	0.554	0.312	1
NBDY	0.0351588	-0.36272	0.196	0.286	1
NME3	0.0101157	-0.363976	0.286	0.396	1
EEF1E1	0.00564572	-0.388935	0.116	0.253	1
SRP14	0.000107292	-0.39585	0.795	0.89	1
GAS5	0.000801323	-0.397161	0.768	0.799	1
PRDX1	0.00265879	-0.410049	0.321	0.474	1
EVA1B	0.00685074	-0.419186	0.036	0.13	1
RTF1	0.013417	-0.424743	0.223	0.344	1
HCST	0.00272117	-0.435377	0.679	0.721	1
PRKCQ-AS1	0.00325038	-0.43575	0.696	0.753	1
ADTRP	0.00277767	-0.446279	0.125	0.266	1
PLP2	0.0323376	-0.464161	0.188	0.279	1
PSMB8-AS1	0.00500301	-0.466599	0.268	0.39	1
HLA-B	8.4729e-09	-0.471706	1	1	0.000310117
RTKN2	0.0223124	-0.479493	0.42	0.526	1
CUTA	0.000736143	-0.485256	0.527	0.656	1
VIM	0.00615642	-0.490337	0.777	0.831	1
IL7R	6.00456e-05	-0.54443	0.714	0.805	1
FAM153CP	0.000364549	-0.591121	0.045	0.188	1
RPS10	1.07761e-14	-0.732428	0.982	1	3.94416e-10

## Sheet: Cluster 8
Genes	p_val	avg_log2FC	cSjD %	HC %	p_val_adj
FOS	8.30982e-08	1.69973	0.408	0.091	0.00304148
DUSP1	5.95175e-10	1.65576	0.724	0.345	2.1784e-05
RGS1	4.85613e-05	1.26507	0.395	0.145	1
CD69	0.000611383	1.04846	0.539	0.309	1
JUNB	3.97678e-05	1.00101	0.855	0.691	1
ZFP36	3.90697e-06	0.928681	0.553	0.227	0.142999
HLA-DQA2	5.42885e-07	0.889722	0.211	0	0.0198701
CXCR4	0.00378924	0.827727	0.579	0.418	1
SNHG8	2.97362e-06	0.81069	0.776	0.464	0.108837
MTRNR2L12	1.01356e-08	0.809996	0.987	0.927	0.000370972
ODC1	2.98831e-05	0.755151	0.395	0.127	1
TOX	2.11135e-05	0.71873	0.342	0.091	0.772774
ITM2C	0.000924422	0.645185	0.25	0.073	1
GNL3L	1.84299e-05	0.64344	0.263	0.045	0.674554
PLCG2	0.00218801	0.642713	0.342	0.145	1
POU2F2	0.00190923	0.629657	0.382	0.2	1
CUL3	0.000631412	0.610772	0.408	0.182	1
MYO1F	0.000408692	0.606334	0.5	0.245	1
WBP11	9.23692e-05	0.563303	0.303	0.082	1
CEBPZ	0.0032316	0.546895	0.355	0.164	1
EPSTI1	0.00103748	0.530932	0.408	0.173	1
JUND	0.000337271	0.525244	0.947	0.891	1
TRDC	0.0219485	0.524677	0.092	0.018	1
JUN	0.0155941	0.522794	0.579	0.4	1
TSC22D3	0.00602783	0.521262	0.829	0.773	1
INTS11	0.00182495	0.52112	0.25	0.082	1
ADAM8	0.0104109	0.514017	0.224	0.091	1
NTAN1	0.00229913	0.508057	0.447	0.227	1
BTG2	0.00287512	0.507603	0.605	0.355	1
XAF1	0.0412247	0.507049	0.316	0.191	1
CDKN2D	0.00124946	0.499772	0.539	0.291	1
TAPBP	0.00121759	0.495188	0.618	0.345	1
NPAT	0.00760697	0.494739	0.263	0.109	1
TMEM263	0.000182424	0.493021	0.263	0.064	1
IVD	0.00177061	0.491194	0.132	0.018	1
PPP1R15A	0.00190287	0.489818	0.5	0.255	1
DUSP2	0.00240273	0.48981	0.224	0.073	1
TERF2IP	0.00439276	0.487857	0.671	0.445	1
SNHG5	0.0119441	0.48208	0.461	0.282	1
EIF3A	0.00495995	0.481405	0.75	0.527	1
ANKRD10	0.00490789	0.478404	0.316	0.136	1
LINC01727	0.0227095	0.476925	0.197	0.082	1
SOCS3	0.0477369	0.475223	0.132	0.055	1
FOSB	0.00547361	0.471587	0.25	0.1	1
JOSD1	0.00629742	0.465549	0.197	0.064	1
ICA1	0.0205728	0.464158	0.224	0.1	1
USF2	0.0064639	0.461014	0.382	0.2	1
DDIT4	0.038219	0.459378	0.224	0.118	1
AGAP2	0.000944838	0.459271	0.145	0.018	1
ACIN1	0.0265792	0.458904	0.303	0.173	1
CDKN2AIP	0.00563929	0.456438	0.263	0.109	1
SRSF11	0.0226705	0.456114	0.579	0.409	1
SUN2	0.0130048	0.45584	0.526	0.318	1
TAF3	0.00453852	0.455336	0.289	0.118	1
HLA-C	3.77805e-07	0.45432	1	0.982	0.013828
TNFAIP3	0.00673104	0.453881	0.303	0.136	1
ARHGEF2	0.00619509	0.451438	0.211	0.073	1
CHD1	0.0266881	0.44913	0.408	0.264	1
PHACTR2	0.039583	0.448155	0.461	0.318	1
SOX4	0.00881622	0.446961	0.105	0.018	1
NAP1L1	0.00306406	0.446044	0.789	0.618	1
RUNX3	0.0239989	0.442202	0.25	0.127	1
MICU2	0.0302268	0.439737	0.276	0.155	1
HVCN1	0.000873288	0.438648	0.197	0.045	1
RGCC	0.0302364	0.438371	0.474	0.318	1
SPATA13	0.0069786	0.438002	0.395	0.2	1
EVL	0.0038252	0.437133	0.882	0.8	1
METTL3	0.00436585	0.435109	0.197	0.064	1
USP46	0.00419336	0.432993	0.118	0.018	1
JAK1	0.00507902	0.431752	0.882	0.8	1
CCDC88C	0.0133387	0.431267	0.539	0.336	1
TCEAL4	0.0237491	0.428871	0.316	0.164	1
IL16	0.0401719	0.425836	0.421	0.291	1
SNHG1	0.00205818	0.425244	0.25	0.082	1
KAT6A	0.0235023	0.424957	0.395	0.236	1
POLR2J	0.0367547	0.42458	0.447	0.309	1
RCSD1	0.0131737	0.423529	0.579	0.418	1
TNFRSF14	0.0483127	0.423343	0.553	0.4	1
ANAPC11	0.00873075	0.42061	0.408	0.218	1
IRF1	0.0367988	0.420349	0.566	0.4	1
NUCKS1	0.00719506	0.418598	0.579	0.364	1
CCDC91	0.0365153	0.417708	0.303	0.182	1
YWHAE	0.00345791	0.41742	0.526	0.3	1
SYTL1	0.0068897	0.415502	0.605	0.391	1
FRMD8	0.00726551	0.415245	0.145	0.036	1
CD164	0.0166153	0.415181	0.566	0.373	1
CCDC47	0.0476305	0.413521	0.197	0.1	1
AFF1	0.0288392	0.412843	0.132	0.045	1
CERK	0.00995414	0.412815	0.289	0.136	1
GNL1	0.0300635	0.412621	0.158	0.064	1
HIST1H4C	0.0499458	0.408822	0.566	0.418	1
FGFBP2	0.00663893	0.407286	0.066	0	1
SNHG6	0.0200696	0.405796	0.724	0.564	1
MON1B	0.0405593	0.404956	0.158	0.064	1
RIOK1	0.0328174	0.403656	0.118	0.036	1
N4BP1	0.0165118	0.40291	0.355	0.2	1
HIST1H1E	0.015495	0.402075	0.355	0.191	1
HSPA8	0.00703752	0.400529	0.908	0.782	1
TRAPPC8	0.00189376	0.399834	0.171	0.036	1
EIF2AK1	0.0068915	0.399156	0.329	0.155	1
APMAP	0.00187605	0.397522	0.171	0.036	1
ITPA	0.0116595	0.395962	0.316	0.164	1
TUT7	0.0332265	0.395553	0.25	0.136	1
SMARCC1	0.0188433	0.395043	0.408	0.245	1
PIH1D1	0.0258749	0.395037	0.395	0.245	1
TMEM35B	0.0256819	0.391554	0.474	0.327	1
LAPTM5	0.0215054	0.389234	0.789	0.645	1
ISY1	0.0171389	0.386558	0.316	0.173	1
SMARCA5	0.0432725	0.385757	0.382	0.245	1
AC020916.1	0.00196599	0.383723	0.171	0.036	1
PDCD7	0.00788667	0.38339	0.355	0.182	1
SQSTM1	0.0173427	0.383245	0.539	0.382	1
SH3BP1	0.00796885	0.382609	0.316	0.136	1
ACOT8	0.00189376	0.379673	0.171	0.036	1
MIA2	0.0402614	0.379501	0.263	0.145	1
TNKS2	0.00872387	0.379492	0.263	0.109	1
PPP4R3B	0.0158437	0.379305	0.382	0.209	1
ALKBH7	0.0218661	0.378964	0.395	0.227	1
SNRPB2	0.00358001	0.375052	0.461	0.245	1
STX17	0.00591078	0.373485	0.224	0.082	1
SRPK1	0.0127012	0.373381	0.316	0.155	1
PIK3CA	0.0444785	0.37301	0.184	0.091	1
CCDC59	0.0468634	0.372587	0.289	0.164	1
SCLT1	0.00018688	0.370793	0.289	0.073	1
PSME1	0.009895	0.368497	0.829	0.682	1
DDX3X	0.0331915	0.368225	0.684	0.491	1
RNF115	0.0350912	0.36763	0.263	0.145	1
FKBP3	0.0219129	0.366781	0.342	0.182	1
LMF2	0.0203148	0.364826	0.263	0.127	1
SNAPIN	0.0289047	0.364379	0.197	0.091	1
CNOT1	0.00644351	0.363259	0.289	0.118	1
RAD51C	0.00549746	0.363033	0.197	0.064	1
YBEY	0.0198025	0.361583	0.145	0.045	1
WDR46	0.00820901	0.360122	0.145	0.036	1
GTF3A	0.0474307	0.360087	0.737	0.609	1
NAA15	0.0115804	-0.361307	0.039	0.155	1
CCDC107	0.041766	-0.365705	0.395	0.491	1
SAP25	0.0155162	-0.366394	0.053	0.173	1
LSM7	0.033099	-0.367013	0.461	0.6	1
SAP30BP	0.0107176	-0.370787	0.053	0.182	1
ASAH1	0.026569	-0.373467	0.118	0.245	1
TMEM218	0.00455716	-0.378761	0.039	0.182	1
TLK1	0.0284039	-0.385429	0.382	0.518	1
MRPS30	0.00689104	-0.393354	0.066	0.2	1
BOLA3	0.00963087	-0.394918	0.079	0.227	1
NDUFB4	0.0408974	-0.395624	0.526	0.6	1
CCDC186	0.0317997	-0.39655	0.171	0.309	1
LIMA1	0.0322155	-0.397551	0.092	0.209	1
SNX3	0.0162511	-0.397667	0.342	0.482	1
MZT2A	0.00857318	-0.398443	0.539	0.618	1
SLC25A39	0.00528182	-0.3993	0.092	0.255	1
NUP107	0.0103599	-0.415509	0.079	0.218	1
HP1BP3	0.0441273	-0.41865	0.5	0.591	1
NUB1	0.0385059	-0.418997	0.224	0.345	1
WAC	0.0342032	-0.421636	0.355	0.482	1
POLR2K	0.00834494	-0.422394	0.25	0.418	1
TRAPPC5	0.0314155	-0.42492	0.447	0.536	1
TMEM30A	0.0174053	-0.425176	0.105	0.236	1
ST8SIA4	0.0143641	-0.425836	0.105	0.245	1
IL7R	0.0337393	-0.430027	0.5	0.591	1
CHM	0.00940928	-0.430187	0.039	0.155	1
TXNIP	0.000688935	-0.430266	0.961	0.991	1
CRIP2	0.0037344	-0.430332	0.013	0.136	1
GMPS	0.0172628	-0.432853	0.066	0.182	1
MIA3	0.0255396	-0.438054	0.158	0.291	1
HLA-B	7.12558e-07	-0.442572	0.987	1	0.0260803
SERPINB1	0.0458414	-0.443884	0.263	0.373	1
MAGOH	0.0106284	-0.447273	0.289	0.436	1
TMBIM4	0.00792081	-0.453382	0.553	0.627	1
CLIC1	0.000623567	-0.458636	0.816	0.909	1
ADK	0.0334072	-0.463706	0.171	0.282	1
RPS10	9.12121e-05	-0.465229	0.882	0.955	1
TRIM59	0.0282446	-0.469401	0.197	0.318	1
LPXN	0.00985572	-0.474172	0.145	0.3	1
TAGLN2	0.00252833	-0.475607	0.566	0.709	1
SBNO1	0.030204	-0.477867	0.145	0.273	1
CPNE3	0.0116995	-0.503993	0.118	0.264	1
NINJ2	0.00925268	-0.513675	0.066	0.2	1
TM2D1	0.0113681	-0.515939	0.118	0.245	1
DLEU2	0.00825484	-0.520823	0.079	0.218	1
CCNL1	0.0040062	-0.521649	0.461	0.591	1
HOXB2	0.00720765	-0.529679	0.197	0.345	1
CLN5	0.00131866	-0.531051	0.079	0.264	1
UBAC1	0.00265531	-0.531352	0.053	0.209	1
MRPS21	0.00114425	-0.543394	0.382	0.545	1
SF3B6	0.00204921	-0.550774	0.408	0.545	1
FAAP20	0.00409117	-0.563116	0.145	0.309	1
