# Supplementary material for: Single-cell transcriptomics unveil profiles and interplay of immune subsets in rare autoimmune childhood Sjögren’s disease
Source: Commun Biol. 2024 Apr 19;7:481. doi: 10.1038/s42003-024-06124-6 (PMC11031574; doi:10.1038/s42003-024-06124-6)
Supplement: Supplementary file 4 — Supplementary Data 1-20 [file 42003_2024_6124_MOESM4_ESM.zip › Supplementary Data/Supplemenatry Data 5. Myeloid Biopsy-related DEGs.xlsx]

## Sheet: Sheet1
Clusters	Genes	p_val	avg_log2FC	cSjD %	HC %	p_val_adj
0	CRIP1	0.000699814	-0.6229	0.708	0.748	1
2	TMEM176B	3.7291e-07	0.806693	0.756	0.376	0.0136489
