# Supplementary material for: Single-cell transcriptomics unveil profiles and interplay of immune subsets in rare autoimmune childhood Sjögren’s disease
Source: Commun Biol. 2024 Apr 19;7:481. doi: 10.1038/s42003-024-06124-6 (PMC11031574; doi:10.1038/s42003-024-06124-6)
Supplement: Supplementary file 4 — Supplementary Data 1-20 [file 42003_2024_6124_MOESM4_ESM.zip › Supplementary Data/Supplementary Data 12. B cSjD-related DEGs.xlsx]

## Sheet: Sheet1
Clusters	Genes	p_val	avg_log2FC	cSjD %	HC %	p_val_adj
0	SCIMP	0.00266937	-0.379282	0.189	0.282	1
0	SESN1	4.94534e-05	-0.473542	0.102	0.218	1
1	MTRNR2L12	3.40608e-10	0.440447	0.996	0.954	1.24666e-05
1	AL662844.4	3.53659e-05	0.377872	0.171	0.053	1
1	HLA-DRB1	1.05684e-08	-0.432356	1	0.996	0.000386816
2	IFI30	0.000115789	0.537627	0.55	0.301	1
3	MTRNR2L12	2.4811e-09	0.537017	1	0.985	9.08108e-05
6	GNAS	0.0127115	0.414939	1	0.889	1
6	ATXN1	0.00702673	-0.532078	0.028	0.238	1
7	GIGYF1	0.0451526	-1.39314	0	0.4	1
7	TIA1	0.0449674	-1.59803	0	0.4	1
7	ERCC5	0.0451526	-1.73004	0	0.4	1
7	PURA	0.0451526	-1.75628	0	0.4	1
8	HSP90B1	0.0209583	0.977552	0.727	0.2	1
8	ARPC3	0.00594688	0.871281	1	0.933	1
8	FTH1	0.025635	0.506961	1	0.933	1
8	SUSD6	0.0309384	-1.11454	0.091	0.467	1
