# Supplementary material for: Single-cell transcriptomics unveil profiles and interplay of immune subsets in rare autoimmune childhood Sjögren’s disease
Source: Commun Biol. 2024 Apr 19;7:481. doi: 10.1038/s42003-024-06124-6 (PMC11031574; doi:10.1038/s42003-024-06124-6)
Supplement: Supplementary file 4 — Supplementary Data 1-20 [file 42003_2024_6124_MOESM4_ESM.zip › Supplementary Data/Supplemenatry Data 6. Myeloid adult SjD cluster markers.xlsx]

## Sheet: Sheet1
Clusters	Genes	p_val	avg_log2FC	SjD %	HC %	p_val_adj
0	S100A9	2.1e-299	1.41258	0.998	0.892	7.07e-295
0	S100A12	1.39e-273	1.19895	0.96	0.57	4.7e-269
0	VCAN	1.08e-227	1.01669	0.952	0.612	3.64e-223
0	S100A8	1.14e-209	0.799013	0.999	0.874	3.85e-205
0	LYZ	1.09e-175	0.809578	1	0.944	3.66e-171
0	CD14	5.25e-167	0.884215	0.887	0.529	1.77e-162
0	FCN1	2.36e-129	0.612141	0.986	0.847	7.97e-125
0	RBP7	4.97e-122	0.637844	0.658	0.331	1.68e-117
0	CDA	2.31e-115	0.653292	0.666	0.372	7.79e-111
0	CSF3R	6.06e-115	0.57581	0.795	0.516	2.04e-110
0	APLP2	1.45e-101	0.608218	0.811	0.6	4.88e-97
0	MGST1	2.3e-100	0.639362	0.49	0.227	7.74e-96
0	PLBD1	4.13e-97	0.690268	0.64	0.386	1.39e-92
0	PGD	1.31e-88	0.595897	0.728	0.525	4.4e-84
0	SLC2A3	2.09e-76	0.668925	0.747	0.511	7.05e-72
0	THBS1	9.55e-56	0.756689	0.378	0.189	3.22e-51
0	CXCL8	1.34e-54	0.668233	0.643	0.437	4.53e-50
0	FOLR3	7.93e-42	0.656573	0.295	0.143	2.67e-37
0	CXCL2	3.95e-29	0.744106	0.413	0.274	1.33e-24
0	G0S2	8.61e-26	0.63208	0.545	0.406	2.9e-21
1	LGALS2	1.04e-200	0.944118	0.925	0.485	3.51e-196
1	HLA-DRA	5.62e-145	0.609715	0.997	0.914	1.89e-140
1	HLA-DMA	1.53e-137	0.688725	0.886	0.534	5.15e-133
1	HLA-DRB1	3.43e-125	0.597961	0.996	0.875	1.16e-120
1	HLA-DPB1	1.86e-112	0.523637	0.956	0.717	6.28e-108
1	PID1	4.3e-109	0.507497	0.416	0.141	1.45e-104
1	HLA-DMB	3.33e-102	0.538843	0.691	0.349	1.12e-97
1	CPVL	2.71e-87	0.530917	0.749	0.439	9.11e-83
1	APOBEC3A	1.37e-74	0.636166	0.588	0.311	4.61e-70
1	GRN	8.89e-66	0.429034	0.893	0.648	3e-61
1	LAP3	1.05e-63	0.437329	0.599	0.346	3.54e-59
1	HLA-DRB5	2.05e-61	0.493672	0.891	0.675	6.92e-57
1	IER3	1.89e-56	0.542027	0.757	0.483	6.35e-52
1	BHLHE40	1.21e-53	0.461267	0.559	0.314	4.08e-49
1	IFI6	2.82e-53	0.569879	0.714	0.496	9.51e-49
1	ID2	1.14e-47	0.451302	0.731	0.505	3.84e-43
1	CRIP1	2.34e-43	0.612103	0.851	0.668	7.89e-39
1	ISG15	2.9e-40	0.483942	0.626	0.419	9.78e-36
1	IL1B	1.87e-36	0.635287	0.603	0.405	6.31e-32
1	CHMP1B	1.17e-35	0.449395	0.555	0.365	3.94e-31
2	S100A6	1.96e-209	0.75495	0.993	0.996	6.59e-205
2	S100A8	3.64e-183	1.44655	0.975	0.888	1.23e-178
2	RPL39	9.81e-145	0.619865	0.992	0.995	3.31e-140
2	FTH1	2.66e-105	0.645316	0.995	0.999	8.97e-101
2	MT-ND2	8.78e-78	0.673713	0.94	0.998	2.96e-73
2	ATP5G2	4.87e-76	0.660167	0.854	0.983	1.64e-71
2	MT-ND1	1.7e-55	0.544185	0.924	0.996	5.74e-51
2	CSTA	1.35e-37	0.844856	0.686	0.848	4.55e-33
2	S100A12	5.45e-30	0.760886	0.688	0.664	1.84e-25
2	CXCL8	3.14e-12	0.885842	0.492	0.488	1.06e-07
2	HSPH1	6.28e-12	0.523299	0.216	0.378	2.12e-07
2	SEC62	2.64e-11	0.554366	0.298	0.555	8.88e-07
2	FAM200B	1.09e-08	0.56217	0.204	0.354	0.000368167
2	CKLF	1.09e-07	0.524958	0.315	0.555	0.00368543
2	NAMPT	3.85e-07	0.651828	0.626	0.856	0.0129758
2	SLC25A37	4.5e-07	0.665707	0.222	0.367	0.0151791
2	BASP1	4.82e-06	0.567045	0.176	0.281	0.162415
2	PTGS2	1.93e-05	0.545549	0.162	0.25	0.651034
2	AREG	0.00169386	0.582358	0.222	0.306	1
2	LINC00936	0.00201693	0.766985	0.483	0.643	1
3	FCGR3A	0	3.53494	0.993	0.116	0
3	LYPD2	0	2.42235	0.342	0.005	0
3	RHOC	0	2.31883	0.923	0.19	0
3	CDKN1C	0	2.07487	0.799	0.036	0
3	MS4A7	0	1.94461	0.984	0.429	0
3	LST1	0	1.80453	0.999	0.89	0
3	HES4	0	1.78872	0.785	0.038	0
3	CUX1	0	1.64651	0.871	0.307	0
3	LINC01272	0	1.64162	0.932	0.319	0
3	IFITM2	0	1.55528	1	0.883	0
3	MTSS1	0	1.54359	0.847	0.143	0
3	FAM110A	0	1.53048	0.778	0.186	0
3	TCF7L2	0	1.43697	0.758	0.093	0
3	ABI3	0	1.3713	0.773	0.183	0
3	RPS19	0	1.35905	0.999	0.941	0
3	CSF1R	4.81e-305	1.4456	0.85	0.278	1.62e-300
3	HMOX1	5.62e-263	1.44068	0.927	0.396	1.89e-258
3	IFITM3	4.88e-249	1.36363	0.998	0.831	1.64e-244
3	CTSC	1.28e-245	1.40021	0.923	0.455	4.32e-241
3	C1QA	8.46e-230	1.70356	0.273	0.014	2.85e-225
4	IL32	0	2.81048	0.771	0.049	0
4	CD3E	0	2.28441	0.705	0.03	0
4	CST7	0	2.26611	0.597	0.041	0
4	PTPRCAP	0	2.22431	0.824	0.059	0
4	GZMH	0	1.99734	0.42	0.017	0
4	FGFBP2	0	1.99689	0.428	0.013	0
4	IL7R	0	1.89054	0.486	0.029	0
4	GZMA	0	1.86572	0.522	0.015	0
4	CTSW	0	1.81743	0.5	0.029	0
4	CD7	0	1.52207	0.587	0.052	0
4	PRF1	0	1.49878	0.386	0.011	0
4	CD3D	0	1.48034	0.498	0.017	0
4	CD247	0	1.43814	0.51	0.012	0
4	TRBC1	0	1.3599	0.394	0.011	0
4	KLRB1	7.27e-257	1.4242	0.329	0.013	2.45e-252
4	GNLY	7.27e-249	3.85586	0.553	0.068	2.45e-244
4	CD69	8.59e-220	1.39899	0.478	0.05	2.89e-215
4	NKG7	1.5e-208	3.63958	0.7	0.166	5.06e-204
4	CCL5	2.03e-184	2.77786	0.732	0.199	6.83e-180
4	IFITM1	1.56e-155	1.6187	0.959	0.407	5.24e-151
5	FCER1A	0	3.00843	0.857	0.02	0
5	CLEC10A	0	2.33259	0.793	0.065	0
5	CD1C	0	2.10364	0.707	0.032	0
5	ENHO	0	1.30654	0.52	0.013	0
5	HLA-DQA1	4.76e-178	2.71842	0.997	0.493	1.61e-173
5	HLA-DPB1	6.96e-165	2.44592	1	0.76	2.35e-160
5	CD74	1.24e-164	1.97356	1	0.984	4.16e-160
5	HLA-DRA	1.47e-152	1.98265	1	0.93	4.96e-148
5	HLA-DQB1	2.31e-151	2.44504	0.997	0.574	7.77e-147
5	HLA-DPA1	2.58e-147	2.07487	0.997	0.823	8.68e-143
5	HLA-DRB1	7.12e-145	1.82219	1	0.898	2.4e-140
5	LMNA	5.01e-123	1.25383	0.429	0.058	1.69e-118
5	ARL4C	4.03e-116	1.16939	0.769	0.204	1.36e-111
5	HLA-DMA	7.53e-115	1.36921	0.986	0.596	2.54e-110
5	RPLP0	2.07e-113	1.10096	1	0.903	6.98e-109
5	RPSA	2.06e-111	1.14562	1	0.808	6.93e-107
5	ID3	2.27e-89	1.13679	0.367	0.058	7.64e-85
5	GPR183	5.66e-76	1.14088	0.779	0.279	1.91e-71
5	HLA-DRB5	5.42e-59	1.50872	0.956	0.713	1.82e-54
5	AREG	1.76e-48	1.21424	0.656	0.27	5.94e-44
6	TUBB1	5.01e-170	2.17249	0.708	0.077	1.69e-165
6	GP9	6.31e-163	1.62666	0.481	0.033	2.13e-158
6	GNG11	7.28e-119	1.72811	0.636	0.089	2.45e-114
6	C6orf25	2.83e-118	1.12947	0.403	0.032	9.54e-114
6	CMTM5	2.94e-114	1.1169	0.325	0.021	9.91e-110
6	SDPR	1.98e-112	2.05311	0.747	0.14	6.66e-108
6	CLU	1.23e-111	1.7129	0.636	0.093	4.16e-107
6	GRAP2	5.81e-111	1.11336	0.403	0.035	1.96e-106
6	HIST1H2AC	4.86e-103	1.91447	0.727	0.141	1.64e-98
6	MYL9	2.93e-100	1.56041	0.494	0.06	9.88e-96
6	PF4	2.05e-93	2.10633	0.779	0.179	6.92e-89
6	PPBP	1.35e-89	2.76716	0.916	0.344	4.54e-85
6	TSC22D1	1.77e-86	1.25507	0.448	0.057	5.96e-82
6	SPARC	6.72e-85	1.5118	0.558	0.094	2.26e-80
6	HIST1H3H	8.48e-82	1.35033	0.461	0.063	2.86e-77
6	CCL5	3.08e-60	1.34401	0.753	0.221	1.04e-55
6	MAP3K7CL	3.82e-56	1.47539	0.643	0.181	1.29e-51
6	PF4V1	2.46e-52	1.15244	0.357	0.058	8.31e-48
6	NRGN	8.46e-51	1.63024	0.792	0.34	2.85e-46
6	RGS18	1.36e-41	1.36584	0.623	0.221	4.59e-37
7	JCHAIN	0	4.21072	0.952	0.011	0
7	GZMB	0	4.02296	0.952	0.041	0
7	ITM2C	0	3.87759	0.966	0.024	0
7	LILRA4	0	3.54291	0.959	0.011	0
7	IGKC	0	3.33695	0.939	0.012	0
7	C12orf75	0	3.22782	0.973	0.063	0
7	SERPINF1	0	3.19175	0.959	0.03	0
7	TCF4	0	3.12935	0.973	0.07	0
7	UGCG	0	3.09949	0.966	0.049	0
7	CLIC3	0	2.84618	0.878	0.022	0
7	MZB1	0	2.71881	0.946	0.003	0
7	TPM2	0	2.68938	0.83	0.005	0
7	TCL1A	0	2.59769	0.442	0.006	0
7	PTGDS	6.58e-278	4.50617	0.415	0.01	2.22e-273
7	CCDC50	2.14e-241	2.93786	0.986	0.122	7.2e-237
7	PLD4	2.95e-221	3.4684	0.973	0.135	9.95e-217
7	IRF8	7.9e-152	3.15788	0.986	0.235	2.66e-147
7	ALOX5AP	1.52e-150	2.70989	0.98	0.214	5.11e-146
7	APP	3.66e-146	2.634	0.973	0.217	1.23e-141
7	IRF7	2.77e-110	2.98399	1	0.421	9.33e-106
8	MALAT1	2.25e-16	2.5632	1	0.993	7.57e-12
8	NEAT1	1.61e-14	3.05184	1	0.923	5.42e-10
8	ZEB2	1.21e-11	3.13295	0.875	0.649	4.08e-07
8	XIST	2.67e-09	3.16006	0.75	0.432	9.01e-05
8	USP15	5.76e-08	2.67882	0.75	0.516	0.00194207
8	PTPRE	1.05e-06	2.35946	0.75	0.657	0.0353282
8	SLC11A1	1.3e-05	2.41173	0.708	0.644	0.437275
8	SAMSN1	2.45e-05	2.54179	0.625	0.436	0.827064
8	CSF3R	0.000104032	2.81724	0.667	0.586	1
8	DOCK8	0.00035679	2.47408	0.583	0.46	1
8	CELF2	0.000404611	2.18388	0.583	0.465	1
8	DMXL2	0.000640912	2.55129	0.542	0.391	1
8	CASP8	0.000814005	2.1905	0.333	0.14	1
8	ITGAX	0.00138951	2.32803	0.5	0.348	1
8	CYLD	0.00165855	2.22704	0.417	0.235	1
8	BRWD1	0.00311384	2.28357	0.333	0.162	1
8	NOTCH2	0.00328611	2.48446	0.5	0.385	1
8	NOTCH2NL	0.00369111	2.19043	0.333	0.166	1
8	NUP58	0.00504857	2.67852	0.333	0.172	1
8	LRRK2	0.00855481	2.23393	0.417	0.286	1
9	MS4A1	0	2.16939	0.778	0.004	0
9	VPREB3	2.14e-193	1.16162	0.333	0.001	7.21e-189
9	CD79A	1.33e-182	2.94178	0.889	0.015	4.48e-178
9	LINC00926	6.81e-172	1.54005	0.611	0.007	2.29e-167
9	IGLC3	3.18e-115	1.32294	0.389	0.004	1.07e-110
9	BACH2	8.96e-56	1.27165	0.444	0.013	3.02e-51
9	BANK1	1.36e-54	1.53151	0.611	0.025	4.59e-50
9	TCL1A	2.09e-47	1.51341	0.444	0.015	7.04e-43
9	IGHM	5.24e-45	1.74687	0.5	0.02	1.77e-40
9	STRBP	2.73e-43	1.13151	0.444	0.017	9.19e-39
9	ADAM28	7.23e-22	1.14879	0.5	0.043	2.44e-17
9	PTPRCAP	6.74e-21	1.79539	0.778	0.108	2.27e-16
9	CCR7	1.69e-20	1.21251	0.278	0.014	5.69e-16
9	CD79B	2.14e-17	1.50654	0.722	0.114	7.21e-13
9	PLPP5	3.96e-11	1.14969	0.389	0.053	1.34e-06
9	CD69	1.82e-09	2.03094	0.444	0.078	6.13e-05
9	HVCN1	4.47e-08	1.25756	0.667	0.217	0.00150488
9	HLA-DPB1	0.000200016	1.24075	1	0.771	1
9	ISG20	0.00029589	1.14038	0.444	0.166	1
9	LTB	0.000831099	1.17816	0.5	0.214	1
