# Supplementary material for: Single-cell transcriptomics unveil profiles and interplay of immune subsets in rare autoimmune childhood Sjögren’s disease
Source: Commun Biol. 2024 Apr 19;7:481. doi: 10.1038/s42003-024-06124-6 (PMC11031574; doi:10.1038/s42003-024-06124-6)
Supplement: Supplementary file 4 — Supplementary Data 1-20 [file 42003_2024_6124_MOESM4_ESM.zip › Supplementary Data/Supplementary Data 17. CD8 NK Biopsy-related DEGs.xlsx]

## Sheet: Sheet1
Clusters	Genes	p_val	avg_log2FC	cSjD %	HC %	p_val_adj
1	CD2	1.72452e-32	-1.01855	0.302	0.577	6.31191e-28
2	CD2	2.05269e-11	-0.523075	0.605	0.77	7.51306e-07
3	LTB	1.14707e-06	0.425537	0.927	0.766	0.0419839
4	TRGC1	0.000150444	0.541795	0.357	0.208	1
