# Supplementary material for: Single-cell transcriptomics unveil profiles and interplay of immune subsets in rare autoimmune childhood Sjögren’s disease
Source: Commun Biol. 2024 Apr 19;7:481. doi: 10.1038/s42003-024-06124-6 (PMC11031574; doi:10.1038/s42003-024-06124-6)
Supplement: Supplementary file 4 — Supplementary Data 1-20 [file 42003_2024_6124_MOESM4_ESM.zip › Supplementary Data/Supplementary Data 10. CD4 cSjD-specific DEGs.xlsx]

## Sheet: Sheet1
Clusters	Genes	p_val	avg_log2FC	cSjD %	HC %	p_val_adj
0	CHI3L2	2.07705e-50	0.632219	0.315	0.098	7.6022e-46
0	MTRNR2L12	1.24599e-71	0.546278	0.979	0.928	4.56044e-67
0	NFKBIA	1.13286e-13	0.408481	0.504	0.364	4.14639e-09
1	MTRNR2L12	5.92129e-28	0.591158	0.986	0.933	2.16725e-23
1	RPL39L	2.51136e-17	0.539619	0.188	0.029	9.19182e-13
2	MTRNR2L12	2.58477e-24	0.611695	0.996	0.951	9.46051e-20
2	RPL39L	6.78802e-06	0.383335	0.155	0.056	0.248448
3	MTRNR2L12	1.81977e-15	0.534759	0.98	0.916	6.66054e-11
3	NFKBIA	0.000322382	0.488563	0.498	0.36	1
3	LINC02273	4.23333e-06	0.365989	0.283	0.131	0.154944
4	AC020916.1	2.82035e-11	0.637636	0.298	0.047	1.03228e-06
4	RPL39L	6.15794e-08	0.626848	0.205	0.033	0.00225387
4	TUBA1A	0.000505092	0.476699	0.719	0.54	1
5	JUN	2.75931e-09	0.811974	0.75	0.468	0.000100993
5	DUSP2	3.73436e-08	0.797269	0.591	0.31	0.00136681
5	CEBPD	5.42448e-05	0.590898	0.159	0.044	1
5	RPL39L	1.75175e-06	0.530155	0.171	0.036	0.0641158
5	MYBL1	0.00141039	0.475869	0.451	0.306	1
5	MTRNR2L12	1.18088e-09	0.461685	0.982	0.96	4.32215e-05
5	HIST2H2AC	3.55354e-07	0.424267	0.287	0.087	0.0130063
6	MTRNR2L12	6.8234e-13	0.567179	0.984	0.87	2.49743e-08
7	MTRNR2L12	1.67128e-11	0.788127	0.955	0.896	6.11705e-07
7	MED13L	0.000390532	0.463693	0.277	0.104	1
8	HLA-DQA2	5.42885e-07	0.889722	0.211	0	0.0198701
8	MTRNR2L12	1.01356e-08	0.809996	0.987	0.927	0.000370972
8	ODC1	2.98831e-05	0.755151	0.395	0.127	1
8	INTS11	0.00182495	0.52112	0.25	0.082	1
8	ANAPC11	0.00873075	0.42061	0.408	0.218	1
8	MON1B	0.0405593	0.404956	0.158	0.064	1
8	CLN5	0.00131866	-0.531051	0.079	0.264	1
