# Supplementary material for: Single-cell transcriptomics unveil profiles and interplay of immune subsets in rare autoimmune childhood Sjögren’s disease
Source: Commun Biol. 2024 Apr 19;7:481. doi: 10.1038/s42003-024-06124-6 (PMC11031574; doi:10.1038/s42003-024-06124-6)
Supplement: Supplementary file 4 — Supplementary Data 1-20 [file 42003_2024_6124_MOESM4_ESM.zip › Supplementary Data/Supplemenatry Data 19. Library and Hashtag Statistics.xlsx]

## Sheet: Sheet1
Library	Number of total reads	Estimated number of cells	Mean reads per cell	Mapped to genome	Cells assigned to a sample	Cell-associated barcodes not assigned any CMOs	Cell-associated barcodes identified as multiplets	Mean reads per cell-associated barcode	Cell multiplexing oligos	Number of reads assigned to the sample	Cells assigned to this sample	Median reads per cell	Median genes per cell	Total genes detected	Median unique molecular identifier counts per cell
HC-1	505529733	13738	36798	0.9759	11,602 (84.45%)	272 (1.98%)	1,864 (13.57%)	2376	Hashtag 1	75446446	2,504 (18.23%)	28226	1474	19285	4291
HC-2									Hashtag 2	91897983	3,169 (23.07%)	27206	1426	19895	4201
HC-3									Hashtag 3	95278188	3,195 (23.26%)	27883	1465	19915	4404
HC-4									Hashtag 4	75835940	2,734 (19.90%)	26248	1432	19644	4150
cSjD-1	540443355	13084	41306	0.974	10,953 (83.71%)	689 (5.27%)	1,442 (11.02%)	4773	Hashtag 1	51256620	1,409 (10.77%)	34956	1788	18990	5701
cSjD-2									Hashtag 2	26371830	770 (5.89%)	33356	1719	17170	5334
cSjD-3									Hashtag 3	111005562	3,267 (24.97%)	31557	1762	20705	4979
cSjD-4									Hashtag 4	181772995	5,507 (42.09%)	30759	1676	21765	4964
Non-cSjD-1	434010735	10631	40825	0.9636	9,504 (89.40%)	135 (1.27%)	992 (9.33%)	2545	Hashtag 1	89977725	2,610 (24.55%)	31776	1512	19917	4750
Non-cSjD-2									Hashtag 2	86200090	2,658 (25.00%)	30664	1459	19964	4443
Non-cSjD-3									Hashtag 3	33207511	1,050 (9.88%)	30007	1434	17596	4242
Non-cSjD-4									Hashtag 4	107598369	3,186 (29.97%)	31000	1507	20301	4703
Bx-1	391298807	12793	30587	0.9494	11,319 (88.48%)	127 (0.99%)	1,347 (10.53%)	2058	Hashtag 1	54407782	2,300 (17.98%)	22782	1006	17728	2559
Bx-2									Hashtag 2	74308601	3,116 (24.36%)	22808	1050	18509	2593
BxRP-1									Hashtag 3	13457051	562 (4.39%)	23454	1013	14549	2723
Bx-4									Hashtag 4	139752913	5,341 (41.75%)	24588	1099	19581	2841
Bx-3	433742802	13763	31515	0.9747	12,159 (88.35%)	156 (1.13%)	1,448 (10.52%)	1967	Hashtag 1	68209125	2,748 (19.97%)	23456	1477	19682	4190
BxRP-2									Hashtag 2	107377915	4,101 (29.80%)	24844	1533	20382	4604
BxRP-3									Hashtag 3	57811172	2,201 (15.99%)	25185	1543	19338	4630
BxRP-4									Hashtag 4	81733394	3,109 (22.59%)	24435	1473	19928	4509
Abbreviation; Healthy control (HC), childhood Sjogren's syndrome (cSjD), biopsy positive (Bx), biopsy positive with recurrent parotitis (BxRP), non childhood Sjogren's syndrome (Non-cSjD), cell multiplexing oligo (CMO)
