# Supplementary material for: Single-cell transcriptomics unveil profiles and interplay of immune subsets in rare autoimmune childhood Sjögren’s disease
Source: Commun Biol. 2024 Apr 19;7:481. doi: 10.1038/s42003-024-06124-6 (PMC11031574; doi:10.1038/s42003-024-06124-6)
Supplement: Supplementary file 4 — Supplementary Data 1-20 [file 42003_2024_6124_MOESM4_ESM.zip › Supplementary Data/Supplemenatry Data 4. Myeloid cSjD-specific DEGs.xlsx]

## Sheet: Sheet1
Clusters	Genes	p_val	avg_log2FC	cSjD %	HC %	p_val_adj
0	HLA-DQA2	4.71957e-15	0.753025	0.24	0	1.72741e-10
0	HIST2H2AC	1.9107e-08	0.498712	0.979	0.903	2.75871e-05
0	MTRNR2L12	7.53726e-10	0.416714	0.373	0.142	0.000699336
1	HLA-DQA2	3.89217e-26	1.76326	0.57	0.019	1.42457e-21
1	CCL3L1	1.00153e-05	0.781044	0.37	0.147	0.366568
1	CCL4L2	0.000860327	0.411887	0.139	0.032	1
2	SOD2	3.24795e-06	0.710558	1	0.929	0.00777849
2	DUSP1	4.93819e-07	0.616365	0.985	0.953	0.0180743
2	MTRNR2L12	2.12521e-07	0.527572	0.939	0.882	0.118878
2	CX3CR1	0.000436616	0.514569	0.855	0.682	1
2	CHST2	0.00231872	0.444281	0.802	0.682	1
2	PIK3AP1	0.00157132	0.369155	0.725	0.494	1
2	ADK	3.27563e-05	-0.506811	0.221	0.459	1
2	HLA-DRA	0.000106455	-0.537381	0.992	1	1
2	PLAC8	0.00312786	-0.658371	0.473	0.6	1
3	HLA-DQA2	2.85334e-11	2.84377	0.75	0.224	1.04435e-06
3	KLF2	2.71593e-06	1.12488	0.85	0.569	0.0994059
3	CD69	1.08494e-05	1.00451	0.567	0.207	0.397098
3	MTRNR2L12	0.000205949	0.59707	1	1	1
3	TRBC2	0.0193326	0.573283	0.533	0.293	1
3	IFI6	0.00957561	0.547803	0.25	0.086	1
3	HMGN2	0.000632938	-0.535744	0.783	0.948	1
4	HLA-DQA2	2.2432e-05	1.1666	0.405	0	0.821035
4	TSPAN32	0.00119889	0.536969	0.405	0.083	1
4	NRIP1	0.0102075	0.488755	0.571	0.222	1
4	S100A12	6.06881e-05	-1.23796	0.881	0.972	1
5	HLA-DQA2	1.90208e-09	2.48724	0.767	0.088	6.96182e-05
5	RAP1GDS1	0.00393147	0.583859	0.721	0.5	1
5	VAMP2	0.0185458	0.567826	0.907	0.647	1
